# Supplementary material for: The fossil Osmundales (Royal Ferns)—a phylogenetic network analysis, revised taxonomy, and evolutionary classification of anatomically preserved trunks and rhizomes
Source: PeerJ. 2017 Jul 11;5:e3433. doi: 10.7717/peerj.3433 (PMC5508817; doi:10.7717/peerj.3433)
Supplement: Supplemental Information 8 [file peerj-05-3433-s008.nex]

#NEXUS
BEGIN DATA;
	TITLE Miller, emended ;
	DIMENSIONS NTAX=131 NCHAR=45;
	FORMAT DATATYPE = STANDARD GAP = - MISSING = ? SYMBOLS = " 0 1 2 3";
	MATRIX
	Anomorrhoea_fischeri ?????????????????0?0??1121000???10????100????
	Bathypteris_rhomboidea 2?0?1?0000??200{1 2}00?020?1?10220?010????2???0?0
	Chasmatopteris_principalis ????102010??1001000010212101211010????110?0?0
	Grammatopteris_baldaufii 2{0 1}1?0?1??0??21110{0 1}2{0 1}20111000??1110????0???200
	Grammatopteris_rigollotii 2?0?0?0??0??2111012120111000??1110????0???000
	Grammatopteris_freitasii 200?0?0??0??2111012120111000??1110????0???{0 1}00
	Guairea_brasiliensis 0?20112120100000???121{1 2}1{1 2}?????????????????{0 2}00
	Guairea_carnierii 0?20112120101000???121{1 2}1{1 2}?????????????????{1 2}00
	Guairea_millerii 0?20112120101000?0?020{1 2}12?????????????????200
	Palaeosmunda_playfordii 0?20102110001002001020{0 1}121000??011????100?110
	Palaeosmunda_williamsii 0?201021100020{0 1}2001{0 1}20{1 2}12100111111????100?110
	Rastropteris_pinquanensis 200?0?0?????2111000020111000??1110????0???100
	Shuichengella_primitiva 10211020?0002011001221212?????????????????20?
	Thamnopteris_diploxylon 21??100000??{1 2}00??00010{1 2}1?1????????????????1??
	Thamnopteris_gracilis 20??100000??{1 2}00??00010{1 2}121????????????????1??
	Thamnopteris_gwynnevaughanii 210?100000??200200001?{1 2}12??2201010????100?{1 2}?0
	Thamnopteris_javorskii 210?101000??2002000010{1 2}{0 1}2100110110????100?{0 1}??
	Thamnopteris_kazanensis ?????0???????00????01?{1 2}1?10{1 2}201010????100???0
	Thamnopteris_kidstonii 2110100000??{1 2}00{1 2}00001?212102201010????1010{0 1}{0 1}0
	Thamnopteris_schlechtendalii 210?101000??2002000{0 1}1?212102201010????1020{1 2}?0
	Thamnopteris_splendida 2?0?101000??20020000102121000??010????11?0??0
	Thamnopteris_uralica 2???100000??200{1 2}000010{1 2}1?1????????????????1??
	Tiania_yunnanensis 0?20101001??2010?01{0 1}212121????????????????101
	Zhongmingella_plenasioides 0?2110212001{1 2}11????121212?????????????????{0 2}??
	Osmunda_beardmorensis 1?211021{0 1}00010020010{1 2}00{0 1}01000??01101001???1?1
	Millerocaulis_herbstii ??2?1022100010020????????1000??010????10211{0 1}1
	Millerocaulis_lutziae 1?2010211000?0???010200101000??110???????????
	Millerocaulis_woolfei 0?21102110002002001020111100220010????1?{1 2}?101
	Donwelliacaulis_chlouberii 1?2?1110?1??2010?2?2?02?21100??10?????0???200
	Itopsidema_vancleavei 1120100001??2010??1?20?1?11220??0?????2???2?0
	Osmunda_indentata 0?20102000??200200102001110022001110101110100
	Millerocaulis_stipabonettiorum 0?2010?0?0??100200?02011?1000??0??????100???1
	Millerocaulis_tuhajkulensis 0?2?102110??10?20?1?11???100220?10????1011??0
	Millerocaulis_aucklandicus 0?211022100010020010{1 2}0010100220110????11{1 2}01??
	Millerocaulis_beipiaoensis 0?2010211000?002001020111100100010????11101?1
	Millerocaulis_broganii 0?21102110002002001020111100220010????1010101
	Millerocaulis_gibbianus 0?2?102210002012001020010100220110????10211{0 1}1
	Millerocaulis_hebeiensis 0?21102110001002001020011100210010????1111???
	Millerocaulis_macromedullosus 0?201022100000020010201111000??010????10101??
	Millerocaulis_patagonicus 0?2?10221000000200102001110022?110????11211{0 1}1
	Millerocaulis_richmondii 0?20102110001002001020010100101010????1010111
	Millerocaulis_santaecrucis 0?20102??00010?200?02001110020??10????1110???
	Millerocaulis_spinksii 0?2010210000200{1 2}0010200101000??010????100?101
	Millerocaulis_swanensis 0?20102110001002001020010100220010????10101{0 1}1
	Millerocaulis_wadei 0?2010211000100{1 2}001020{0 1}1{0 1}100200110????101010?
	Millerocaulis_websteri 0?201021100020020010200101000??010????10{0 1}0101
	Millerocaulis_wrightii 0?2010221000100{1 2}001020010100220110????11111??
	Grammatocaulis_donponii 211?100000??10020010101010000??010????0???200
	Lunea_jonesii 0?21102120002010?0102011211011110?????0???200
	Millerocaulis_chubutensis 0?2?102000??1002001020010100200110????11101??
	Millerocaulis_donponii 0?201020000000020010200101000??010????11101??
	Millerocaulis_dunlopii ??2?102?100010?20010{1 2}001010022?110????1120111
	Millerocaulis_juandahensis 0?20102000??1002001020011100120010????10101??
	Millerocaulis_limewoodensis 0???102000001002001020010100220110????11211??
	Osmunda_preosmunda 0?21102000??1002001020010100100011010011101??
	Osmunda_sinica 0?20102000001002001020010100100011000011111??
	Osmunda_chengii 0?2210221000100200102001010020001111001010111
	Osmunda_liaoningensis 0?21102110001012001020{0 1}1{0 1}100100011000010101{0 1}1
	Osmunda_pulchella 0?2010211000100200102001{0 1}1002{0 2}001101101?11101
	Osmunda_plumites 0?201021?000100200102001010010001101001010001
	Osmunda_wangii 0?211021100010020010200101002{0 1}0111010010101?1
	Osmundacaulis_andrewii 0?20112220??0001001{0 1}21{1 2}12100201010????1020110
	Osmundacaulis_griggsii 0?21112220110011001121212100201110????1{0 1}{1 2}01{0 1}0
	Osmundacaulis_hoskingii_var_hoskingii 0?21112220110011001121111100202110????110?110
	Osmundacaulis_janae ????????????????00????????0011{1 2}110????1110??0
	Osmundacaulis_jonesii 0?21112220100011001221212101202010????10{1 2}0110
	Osmundacaulis_lemonii 0?21112000??001100102111{1 2}102202110????110?110
	Osmundacaulis_nerii 0?21112010110011001{1 2}21212102202110????110?1{0 1}0
	Osmundacaulis_pruchnickii 0?21112220110011001121212100201010????1{0 1}{1 2}0110
	Osmundacaulis_richmondii 0?20112220110001001121212100201110????110?1{0 1}0
	Osmundacaulis_tasmanensis 0?20112?20110001001121212100201110????10201?0
	Osmundacaulis_tehuelchensis 0?20112210110001001121{1 2}12100200110????1?101{0 1}0
	Osmunda_johnstonii 0?2010211000200200102001010020001100001010111
	Osmundacaulis_bamfordiae 0?2?112220??0011001021010102202?10????100?1?0
	Osmundacaulis_tidwellii 0?21112110??0011001121111102212010????1{0 1}0?1?0
	Osmundacaulis_zululandensis 0?21112220??00110011211111002{0 1}2110????110?110
	Gen_indet_estipularis 0?2010211000100210102001?100200?11??????????0
	Millerocaulis_amarjolensis 0?201021100010020010201111000??010????1110111
	Millerocaulis_australis 0?20102210001002001020?11100220?10????111110?
	Millerocaulis_indica 0???102000??10020010200101000??010????1110111
	Millerocaulis_guptai 0?20102110002002001020?1?1000??010????100?111
	Millerocaulis_kolbei 1?211022100000120010100{0 1}11000??010????10211{0 1}0
	Millerocaulis_livingstonensis 0?201021100020020010200101000??010????1110100
	Millerocaulis_rajmahalensis 0?20102110001002001020011101210010????1110111
	Millerocaulis_sahnii 0?201022100010020010200101000??110????111011?
	Osmunda_tekelili ??2?102210??0002001020{0 1}1110011?01101001110100
	Osmunda_burgii 0?201022100020020111221111000??011100011211??
	Osmunda_dakotensis 0?2?1022100000020111221111000??0111000100?1??
	Osmunda_nebraskensis 0?2010221000000201112211110021001?????10{1 2}11?0
	Osmunda_embreei 0?201020000010020010{1 2}00101002{1 2}0111100011101??
	Osmunda_cinnamomea_Cretaceous_Canada 0?2010211000201200102001010022011100101110?01
	Osmunda_kidstonii ??????????????????????????0022?0110000111????
	Osmundacaulis_atherstonei 0?2?1122201?00??001121{1 2}12100202010????100?1{0 1}0
	Osmundacaulis_natalensis 0?2?1122201?00?1001121{1 2}12100202010????100?1{0 1}0
	Osmundacaulis_skidegatensis 0?21112220110011001121{1 2}12100202010????100?1{0 1}0
	Osmundacaulis_whittlesii 0?21112120??00110011212121002{0 1}2110????100?110
	Todea_tidwellii 0?22102110002012101020111100210?1?????????100
	Osmunda_bransonii 0?201022100000020111?{1 2}111100210111????10211??
	Osmunda_moorei 0?21102210000002011122111100200010????10101?0
	Osmunda_crossii 0?2010221000100201112{1 2}1111000??0111???100?1?0
	Osmunda_arnoldii 0?221021100010020111211111002011111000110?111
	ALT1_Osmunda_dowkeri_MILLER 0?221022100010020{0 1}11211111002011111000110?11?
	ALT2_Osmunda_dowkeri_CHANDLER 0?2210221000100201112{1 2}1111002101111000110?110
	ALT2_Osmunda_chandleri 0?221022100010020{0 1}112{1 2}11110020?11?????102111?
	Osmunda_nathorstii ??????????????????????010?0022?11101001011???
	Osmunda_oregonensis 0?2?10221000100200102011110020011101001021111
	Osmunda_pluma 0?2?10211000100200102011110010011101001111111
	Osmunda_precinnamomea 0?2010211000201200102001010022011100101121?01
	Osmunda_cinnamomea_Neogene_USA 0?211021100?201200102001010022001100101110?01
	Osmunda_cinnamomea_Neogene_Japan 0?201021100?10?2001020010100220?1100101110??1
	Osmunda_iliaensis 0?20102110001002001020111100220011010011{1 2}1111
	Osmunda_shimokawaensis 0?20102210001002001020111100200011000011111?1
	Osmunda_wehrii 0?2110211000200200102001110020011101001111111
	Osmunda_cinnamomea 0?21102110{0 1}0101200102001010022001100101110?01
	Osmunda_claytoniana 0?2010211000100200102001{0 1}1002{0 2}011101001011111
	Osmunda_banksiifolia 0?201021100020020{0 1}11211111002111111000110?111
	Osmunda_bromeliifolia 0?2010211000200201112111110020111110001110111
	Osmunda_javanica {0 1}?221021100020020{0 1}112111110020011110001110111
	Osmunda_vachellii 0?221021100020020111211111002001111000110?111
	Osmunda_japonica 0?2010211000100200102011110022001101011121111
	Osmunda_lancea 0?20102110001002001020{0 1}1110020001101011111111
	Osmunda_regalis {0 1}?21102110001002001{0 1}20111100220011010110{1 2}1111
	Leptopteris_fraseri 0?2210211000100210102001{0 1}10{0 1}2200111000110?101
	Leptopteris_hymenophylloides 0?2210211000100210102001{0 1}10020001110001110?01
	Leptopteris_wilkesiana 0?2210211000100210102001{0 1}10020001110001110?00
	Leptopteris_superba 0?2210211000100210102001{0 1}10020001110001110?01
	Todea_barbara 0?221021100020121010200111002101111000110??01
	Todea_papuana ????1?????????????????????0????0?1????110????
	Osmundacaulis_hoskingii_tabulatus 0?211122201?0011001121111100202110????110?111
	Millerocaulis_australis_Vera2010 0???102120??1?02001020{0 1}11000220110????1?{1 2}1110
	Millerocaulis_zamunerae 0?20102120000002001020011100220110????11{1 2}1111
;
END;
BEGIN ASSUMPTIONS;
TaxSet Permian = 1-24;
TaxSet Triassic = 25-33;
TaxSet Jurassic = 34-72 129; [add 131 here to include M zamunerae]
TaxSet Mesozoic_unclear = 73-76;
TaxSet Cretaceous = 77-97 130;
TaxSet Paleogene = 98-108;
TaxSet Neogene = 109-113;
TaxSet Extant = 114-128;
TaxSet ManyMissing = Anomorrhoea_fischeri Osmundacaulis_janae Osmunda_kidstonii Osmunda_nathorstii Todea_papuana; [> 60% undefined characters]
TaxSet Grammatopteris_group = 4-6 12 48;
TaxSet Guaireaceae = 7-9 23 24 29 30 49;
TaxSet Thamnopteridoideae = 2 3 14-22; [including Bathypteris]
TaxSet Permian_Osmundoideae = 1 10 11;
TaxSet Osmundacaulis_lineage = 13 62-72 74-76 93-96 129; [including Shuichengella]
TaxSet Millerocaulis_complex = 26-28 32-47 50-54 78-85 130; [add 131 here to include M zamunerae]
TaxSet Osmundeae = 25 31 55-61 73 77 86-92 97-128;
TaxSet Osmunda = 25 31 55-61 73 86-92 98-122;
TaxSet Aurealcaulis = 87-89 98-100 104; [including O. chandleri]
TaxSet Plenasium = 101-103 116-119;
TaxSet Osmundoideae = Permian_Osmundoideae Millerocaulis_complex Osmundeae;
TaxSet Osmundaceae = Thamnopteridoideae Osmundacaulis_lineage Osmundoideae;
END;
BEGIN PAUP;
DEFAULTS SAVEDIST Format=Nexus Triangle=Both Undefined=Asterisk;
DSET Distance=Mean MissDist=Ignore Objective=LSFit;
END;
