# Supplementary material for: The fossil Osmundales (Royal Ferns)—a phylogenetic network analysis, revised taxonomy, and evolutionary classification of anatomically preserved trunks and rhizomes
Source: PeerJ. 2017 Jul 11;5:e3433. doi: 10.7717/peerj.3433 (PMC5508817; doi:10.7717/peerj.3433)
Supplement: Supplemental Information 10 [file peerj-05-3433-s010.dist]

#NEXUS 

[Distance matrix saved Mon Mar 06 16:45:20 2017]
[!
Distance measure = mean character difference
]

Begin taxa;
	Dimensions ntax=125;
	Taxlabels
		Bathypteris_rhomboidea
		Chasmatopteris_principalis
		Grammatopteris_baldaufii
		Grammatopteris_rigollotii
		Grammatopteris_freitasii
		Guairea_brasiliensis
		Guairea_carnierii
		Guairea_millerii
		Palaeosmunda_playfordii
		Palaeosmunda_williamsii
		Rastropteris_pinquanensis
		Shuichengella_primitiva
		Thamnopteris_diploxylon
		Thamnopteris_gracilis
		Thamnopteris_gwynnevaughanii
		Thamnopteris_javorskii
		Thamnopteris_kazanensis
		Thamnopteris_kidstonii
		Thamnopteris_schlechtendalii
		Thamnopteris_splendida
		Thamnopteris_uralica
		Tiania_yunnanensis
		Zhongmingella_plenasioides
		Osmunda_beardmorensis
		Millerocaulis_herbstii
		Millerocaulis_lutziae
		Millerocaulis_woolfei
		Donwelliacaulis_chlouberii
		Itopsidema_vancleavei
		Osmunda_indentata
		Millerocaulis_stipabonettiorum
		Millerocaulis_tuhajkulensis
		Millerocaulis_aucklandicus
		Millerocaulis_beipiaoensis
		Millerocaulis_broganii
		Millerocaulis_gibbianus
		Millerocaulis_hebeiensis
		Millerocaulis_macromedullosus
		Millerocaulis_patagonicus
		Millerocaulis_richmondii
		Millerocaulis_santaecrucis
		Millerocaulis_spinksii
		Millerocaulis_swanensis
		Millerocaulis_wadei
		Millerocaulis_websteri
		Millerocaulis_wrightii
		Grammatocaulis_donponii
		Lunea_jonesii
		Millerocaulis_chubutensis
		Millerocaulis_donponii
		Millerocaulis_dunlopii
		Millerocaulis_juandahensis
		Millerocaulis_limewoodensis
		Osmunda_preosmunda
		Osmunda_sinica
		Osmunda_chengii
		Osmunda_liaoningensis
		Osmunda_pulchella
		Osmunda_plumites
		Osmunda_wangii
		Osmundacaulis_andrewii
		Osmundacaulis_griggsii
		Osmundacaulis_hoskingii_var_hoskingii
		Osmundacaulis_jonesii
		Osmundacaulis_lemonii
		Osmundacaulis_nerii
		Osmundacaulis_pruchnickii
		Osmundacaulis_richmondii
		Osmundacaulis_tasmanensis
		Osmundacaulis_tehuelchensis
		Osmunda_johnstonii
		Osmundacaulis_bamfordiae
		Osmundacaulis_tidwellii
		Osmundacaulis_zululandensis
		Gen_indet_estipularis
		Millerocaulis_amarjolensis
		Millerocaulis_australis
		Millerocaulis_indica
		Millerocaulis_guptai
		Millerocaulis_kolbei
		Millerocaulis_livingstonensis
		Millerocaulis_rajmahalensis
		Millerocaulis_sahnii
		Osmunda_tekelili
		Osmunda_burgii
		Osmunda_dakotensis
		Osmunda_nebraskensis
		Osmunda_embreei
		Osmunda_cinnamomea_Cretaceous_Canada
		Osmundacaulis_atherstonei
		Osmundacaulis_natalensis
		Osmundacaulis_skidegatensis
		Osmundacaulis_whittlesii
		Todea_tidwellii
		Osmunda_bransonii
		Osmunda_moorei
		Osmunda_crossii
		Osmunda_arnoldii
		ALT2_Osmunda_dowkeri_CHANDLER
		ALT2_Osmunda_chandleri
		Osmunda_oregonensis
		Osmunda_pluma
		Osmunda_precinnamomea
		Osmunda_cinnamomea_Neogene_USA
		Osmunda_cinnamomea_Neogene_Japan
		Osmunda_iliaensis
		Osmunda_shimokawaensis
		Osmunda_wehrii
		Osmunda_cinnamomea
		Osmunda_claytoniana
		Osmunda_banksiifolia
		Osmunda_bromeliifolia
		Osmunda_javanica
		Osmunda_vachellii
		Osmunda_japonica
		Osmunda_lancea
		Osmunda_regalis
		Leptopteris_fraseri
		Leptopteris_hymenophylloides
		Leptopteris_wilkesiana
		Leptopteris_superba
		Todea_barbara
		Osmundacaulis_hoskingii_tabulatus
		Millerocaulis_australis_Vera2010
		Millerocaulis_zamunerae
		;
End;

Begin distances;
	Format triangle=both labels;
	Matrix
Bathypteris_rhomboidea                     0.00000000  0.26923078  0.41666666  0.37500000  0.37500000  0.52941179  0.58823532  0.44444445  0.40740740  0.42857143  0.34782609  0.41176471  0.12500000  0.12500000  0.12000000  0.25925925  0.13333334  0.11111111  0.14814815  0.19230770  0.11111111  0.47368422  0.60000002  0.40740740  0.47619048  0.40000001  0.35714287  0.68181819  0.34782609  0.28571430  0.31818181  0.50000000  0.40740740  0.37037036  0.35714287  0.42857143  0.34615386  0.38461539  0.42857143  0.39285713  0.27272728  0.33333334  0.39285713  0.37037036  0.37037036  0.40740740  0.33333334  0.57692307  0.29629630  0.30769232  0.40000001  0.33333334  0.30769232  0.33333334  0.33333334  0.39285713  0.46428570  0.39285713  0.37037036  0.42857143  0.35714287  0.46428570  0.46428570  0.42857143  0.32142857  0.39285713  0.42857143  0.42857143  0.40740740  0.42857143  0.35714287  0.37037036  0.42857143  0.46428570  0.36000001  0.40740740  0.38461539  0.30769232  0.37037036  0.44444445  0.33333334  0.39285713  0.42307693  0.40740740  0.50000000  0.53846157  0.48148149  0.37037036  0.44444445  0.42307693  0.40740740  0.42857143  0.46428570  0.40000001  0.57692307  0.42857143  0.51851851  0.53571427  0.53571427  0.46153846  0.42857143  0.46428570  0.44444445  0.40740740  0.44000000  0.42857143  0.39285713  0.39285713  0.44444445  0.42857143  0.50000000  0.50000000  0.46428570  0.50000000  0.42857143  0.39285713  0.42857143  0.46428570  0.40740740  0.37037036  0.40740740  0.48148149  0.50000000  0.42307693  0.42857143
Chasmatopteris_principalis                 0.26923078  0.00000000  0.53846157  0.57692307  0.57692307  0.44444445  0.44444445  0.31578946  0.32258064  0.33333334  0.51999998  0.36842105  0.16666667  0.15789473  0.26666668  0.28125000  0.10000000  0.18750000  0.28125000  0.20689656  0.20000000  0.52380955  0.43750000  0.34482759  0.34782609  0.36363637  0.40625000  0.65217394  0.60869563  0.39393941  0.29166666  0.36000001  0.34375000  0.40625000  0.42424244  0.48484850  0.29032257  0.40000001  0.40625000  0.39393941  0.28000000  0.38709676  0.39393941  0.37500000  0.38709676  0.34375000  0.41379312  0.51724136  0.37500000  0.36666667  0.33333334  0.40625000  0.37500000  0.40625000  0.40625000  0.42424244  0.48484850  0.40625000  0.43750000  0.42424244  0.36363637  0.42424244  0.48484850  0.42424244  0.39393941  0.36363637  0.39393941  0.36363637  0.40625000  0.40625000  0.45454547  0.46875000  0.39393941  0.45454547  0.37037036  0.35483870  0.33333334  0.35483870  0.34482759  0.38709676  0.35483870  0.30303031  0.36666667  0.37500000  0.50000000  0.50000000  0.46875000  0.34375000  0.46875000  0.41935483  0.40625000  0.42424244  0.42424244  0.42857143  0.51612902  0.48484850  0.45161289  0.45454547  0.42424244  0.46666667  0.45454547  0.45454547  0.46875000  0.43750000  0.40000001  0.39393941  0.39393941  0.45454547  0.40625000  0.45454547  0.42424244  0.51515150  0.51515150  0.51515150  0.39393941  0.39393941  0.42424244  0.36363637  0.40625000  0.37500000  0.40625000  0.43750000  0.51515150  0.45161289  0.45454547
Grammatopteris_baldaufii                   0.41666666  0.53846157  0.00000000  0.10344828  0.10000000  0.50000000  0.50000000  0.47368422  0.57142860  0.44827586  0.13793103  0.47619048  0.47058824  0.50000000  0.46153846  0.42857143  0.46666667  0.44827586  0.46428570  0.46153846  0.44444445  0.61904764  0.46666667  0.62962961  0.63157892  0.44999999  0.48275861  0.56521738  0.61904764  0.51724136  0.52380955  0.64999998  0.55555558  0.51851851  0.48275861  0.48275861  0.53846157  0.50000000  0.50000000  0.58620691  0.45454547  0.50000000  0.58620691  0.42857143  0.53571427  0.51851851  0.34482759  0.40740740  0.55555558  0.57692307  0.53846157  0.55555558  0.53846157  0.62962961  0.62962961  0.65517241  0.51724136  0.58620691  0.62068963  0.60714287  0.51724136  0.44827586  0.44827586  0.62068963  0.48275861  0.51724136  0.51724136  0.48275861  0.50000000  0.48275861  0.62068963  0.55555558  0.50000000  0.44827586  0.58333331  0.53571427  0.50000000  0.59259260  0.53846157  0.50000000  0.50000000  0.62068963  0.55555558  0.48148149  0.53846157  0.57692307  0.55555558  0.59259260  0.50000000  0.51851851  0.50000000  0.48275861  0.51724136  0.42307693  0.57692307  0.53571427  0.55555558  0.55172414  0.55172414  0.53846157  0.55172414  0.55172414  0.50000000  0.53571427  0.60000002  0.58620691  0.57142860  0.55172414  0.57142860  0.58620691  0.51724136  0.51724136  0.55172414  0.55172414  0.58620691  0.58620691  0.58620691  0.62068963  0.60714287  0.57142860  0.60714287  0.50000000  0.48275861  0.40740740  0.55172414
Grammatopteris_rigollotii                  0.37500000  0.57692307  0.10344828  0.00000000  0.00000000  0.50000000  0.55555558  0.63157892  0.64285713  0.48275861  0.14285715  0.60000002  0.56250000  0.58823532  0.51999998  0.48148149  0.53333336  0.50000000  0.55555558  0.53846157  0.50000000  0.71428573  0.46666667  0.70370370  0.63157892  0.55000001  0.55172414  0.65217394  0.64999998  0.58620691  0.61904764  0.64999998  0.62962961  0.59259260  0.55172414  0.55172414  0.61538464  0.57692307  0.57142860  0.65517241  0.54545456  0.57142860  0.65517241  0.50000000  0.60714287  0.59259260  0.46428570  0.51851851  0.62962961  0.65384614  0.61538464  0.62962961  0.61538464  0.70370370  0.70370370  0.72413790  0.58620691  0.65517241  0.65517241  0.67857140  0.55172414  0.48275861  0.48275861  0.65517241  0.55172414  0.55172414  0.55172414  0.51724136  0.53571427  0.51724136  0.68965518  0.62962961  0.53571427  0.48275861  0.66666669  0.60714287  0.57692307  0.66666669  0.61538464  0.57142860  0.57142860  0.68965518  0.62962961  0.55555558  0.53846157  0.57692307  0.55555558  0.66666669  0.57142860  0.55555558  0.53571427  0.51724136  0.55172414  0.50000000  0.57692307  0.53571427  0.55555558  0.55172414  0.55172414  0.53846157  0.62068963  0.62068963  0.57142860  0.60714287  0.68000001  0.65517241  0.64285713  0.62068963  0.64285713  0.65517241  0.51724136  0.51724136  0.55172414  0.55172414  0.65517241  0.65517241  0.62068963  0.68965518  0.67857140  0.64285713  0.67857140  0.57142860  0.51724136  0.48148149  0.62068963
Grammatopteris_freitasii                   0.37500000  0.57692307  0.10000000  0.00000000  0.00000000  0.50000000  0.50000000  0.63157892  0.60714287  0.44827586  0.10344828  0.57142860  0.52941179  0.50000000  0.50000000  0.50000000  0.53333336  0.51724136  0.53571427  0.53846157  0.44444445  0.66666669  0.46666667  0.66666669  0.57894737  0.55000001  0.51724136  0.65217394  0.66666669  0.55172414  0.61904764  0.64999998  0.59259260  0.55555558  0.51724136  0.51724136  0.61538464  0.53846157  0.53571427  0.62068963  0.54545456  0.53571427  0.62068963  0.46428570  0.57142860  0.55555558  0.48275861  0.51851851  0.59259260  0.61538464  0.57692307  0.59259260  0.57692307  0.66666669  0.66666669  0.68965518  0.55172414  0.62068963  0.65517241  0.64285713  0.51724136  0.44827586  0.44827586  0.62068963  0.51724136  0.51724136  0.51724136  0.48275861  0.50000000  0.48275861  0.65517241  0.59259260  0.50000000  0.44827586  0.66666669  0.57142860  0.53846157  0.62962961  0.57692307  0.53571427  0.53571427  0.65517241  0.59259260  0.51851851  0.50000000  0.53846157  0.51851851  0.62962961  0.57142860  0.51851851  0.50000000  0.48275861  0.51724136  0.46153846  0.53846157  0.50000000  0.51851851  0.51724136  0.51724136  0.50000000  0.58620691  0.58620691  0.57142860  0.60714287  0.68000001  0.62068963  0.60714287  0.58620691  0.64285713  0.62068963  0.48275861  0.48275861  0.51724136  0.51724136  0.62068963  0.62068963  0.58620691  0.65517241  0.67857140  0.64285713  0.67857140  0.57142860  0.48275861  0.44444445  0.58620691
Guairea_brasiliensis                       0.52941179  0.44444445  0.50000000  0.50000000  0.50000000  0.00000000  0.04166667  0.12500000  0.37500000  0.33333334  0.64705884  0.40909091  0.62500000  0.58823532  0.52631581  0.57894737  0.37500000  0.47619048  0.47368422  0.57894737  0.64705884  0.40909091  0.33333334  0.56521738  0.50000000  0.44444445  0.41666666  0.44444445  0.50000000  0.40909091  0.41176471  0.35714287  0.54545456  0.36363637  0.41666666  0.56521738  0.42857143  0.36363637  0.43478259  0.50000000  0.38888890  0.45833334  0.45833334  0.34782609  0.45833334  0.50000000  0.57142860  0.29166666  0.52631581  0.45454547  0.60000002  0.44999999  0.55000001  0.55000001  0.50000000  0.58333331  0.45833334  0.41666666  0.39130434  0.52173913  0.18181819  0.25000000  0.29166666  0.29166666  0.36363637  0.29166666  0.29166666  0.16666667  0.13636364  0.20833333  0.50000000  0.34999999  0.23809524  0.27272728  0.38095239  0.41666666  0.40909091  0.60000002  0.45454547  0.54166669  0.41666666  0.45833334  0.52173913  0.34999999  0.36363637  0.33333334  0.30434781  0.50000000  0.47826087  0.10000000  0.14285715  0.25000000  0.22727273  0.41666666  0.28571430  0.34782609  0.30434781  0.37500000  0.37500000  0.39130434  0.47826087  0.43478259  0.47826087  0.54545456  0.50000000  0.41666666  0.43478259  0.50000000  0.47826087  0.45833334  0.33333334  0.33333334  0.37500000  0.37500000  0.41666666  0.41666666  0.41666666  0.45833334  0.43478259  0.39130434  0.43478259  0.47826087  0.30434781  0.36842105  0.37500000
Guairea_carnierii                          0.58823532  0.44444445  0.50000000  0.55555558  0.50000000  0.04166667  0.00000000  0.08333334  0.29166666  0.29166666  0.58823532  0.40909091  0.50000000  0.47058824  0.52631581  0.57894737  0.37500000  0.42857143  0.47368422  0.57894737  0.58823532  0.36363637  0.28571430  0.47826087  0.37500000  0.44444445  0.37500000  0.44444445  0.50000000  0.36363637  0.35294119  0.28571430  0.45454547  0.31818181  0.37500000  0.52173913  0.38095239  0.36363637  0.43478259  0.41666666  0.33333334  0.41666666  0.37500000  0.26086956  0.41666666  0.40909091  0.52380955  0.29166666  0.42105263  0.45454547  0.50000000  0.34999999  0.44999999  0.44999999  0.40909091  0.50000000  0.37500000  0.33333334  0.39130434  0.43478259  0.18181819  0.25000000  0.29166666  0.29166666  0.36363637  0.29166666  0.29166666  0.16666667  0.13636364  0.20833333  0.45833334  0.34999999  0.23809524  0.27272728  0.33333334  0.33333334  0.31818181  0.50000000  0.40909091  0.54166669  0.37500000  0.37500000  0.43478259  0.34999999  0.31818181  0.33333334  0.30434781  0.40909091  0.47826087  0.10000000  0.14285715  0.25000000  0.22727273  0.37500000  0.28571430  0.34782609  0.21739130  0.29166666  0.29166666  0.30434781  0.39130434  0.34782609  0.47826087  0.54545456  0.44999999  0.33333334  0.34782609  0.45833334  0.43478259  0.37500000  0.29166666  0.29166666  0.33333334  0.33333334  0.33333334  0.33333334  0.33333334  0.37500000  0.39130434  0.34782609  0.39130434  0.47826087  0.30434781  0.26315790  0.37500000
Guairea_millerii                           0.44444445  0.31578946  0.47368422  0.63157892  0.63157892  0.12500000  0.08333334  0.00000000  0.23999999  0.28000000  0.55555558  0.43478259  0.41176471  0.38888890  0.44999999  0.50000000  0.25000000  0.40909091  0.44999999  0.44999999  0.50000000  0.43478259  0.38095239  0.41666666  0.43750000  0.31578946  0.36000001  0.42105263  0.44444445  0.34782609  0.22222222  0.35714287  0.39130434  0.30434781  0.36000001  0.45833334  0.31818181  0.34782609  0.41666666  0.36000001  0.26315790  0.36000001  0.31999999  0.25000000  0.36000001  0.34782609  0.45454547  0.20000000  0.34999999  0.39130434  0.42857143  0.33333334  0.38095239  0.38095239  0.34782609  0.44000000  0.36000001  0.31999999  0.29166666  0.37500000  0.26086956  0.36000001  0.44000000  0.36000001  0.39130434  0.40000001  0.40000001  0.28000000  0.26086956  0.31999999  0.40000001  0.38095239  0.40909091  0.43478259  0.22727273  0.31999999  0.30434781  0.42857143  0.34782609  0.51999998  0.31999999  0.36000001  0.37500000  0.33333334  0.47826087  0.50000000  0.45833334  0.34782609  0.37500000  0.23809524  0.27272728  0.36000001  0.34782609  0.36000001  0.50000000  0.50000000  0.41666666  0.47999999  0.47999999  0.45833334  0.37500000  0.33333334  0.37500000  0.43478259  0.33333334  0.31999999  0.33333334  0.44000000  0.33333334  0.36000001  0.44000000  0.47999999  0.47999999  0.51999998  0.31999999  0.31999999  0.36000001  0.36000001  0.33333334  0.29166666  0.33333334  0.41666666  0.45833334  0.25000000  0.36000001
Palaeosmunda_playfordii                    0.40740740  0.32258064  0.57142860  0.64285713  0.60714287  0.37500000  0.29166666  0.23999999  0.00000000  0.08108108  0.55555558  0.44000000  0.31578946  0.30000001  0.36666667  0.34375000  0.22222222  0.35294119  0.40625000  0.35483870  0.33333334  0.44000000  0.42857143  0.11764706  0.14814815  0.14814815  0.22222222  0.65384614  0.56000000  0.22857143  0.07407407  0.20000000  0.22857143  0.17142858  0.21621622  0.25000000  0.17647059  0.14285715  0.25000000  0.13513513  0.17241380  0.16216215  0.13513513  0.16666667  0.13513513  0.20000000  0.40625000  0.36363637  0.25000000  0.20000000  0.21212122  0.18181819  0.24242425  0.21212122  0.17142858  0.16216215  0.16216215  0.13888890  0.16666667  0.16666667  0.25714287  0.43243244  0.43243244  0.40540540  0.37142858  0.43243244  0.40540540  0.37837839  0.37142858  0.33333334  0.13513513  0.34375000  0.32352942  0.40000001  0.06666667  0.13513513  0.20588236  0.21212122  0.08571429  0.24324325  0.16216215  0.18918920  0.16666667  0.21212122  0.22857143  0.17647059  0.22857143  0.20000000  0.25000000  0.27272728  0.29411766  0.35135135  0.34285715  0.21875000  0.26470590  0.27777779  0.13888890  0.24324325  0.24324325  0.22857143  0.16666667  0.16666667  0.25000000  0.25714287  0.15625000  0.13513513  0.16666667  0.21621622  0.22222222  0.13513513  0.21621622  0.27027026  0.27027026  0.27027026  0.13513513  0.13513513  0.13513513  0.18918920  0.22222222  0.19444445  0.22222222  0.27777779  0.44444445  0.22580644  0.24324325
Palaeosmunda_williamsii                    0.42857143  0.33333334  0.44827586  0.48275861  0.44827586  0.33333334  0.29166666  0.28000000  0.08108108  0.00000000  0.42857143  0.31999999  0.31578946  0.30000001  0.37500000  0.26470590  0.30000001  0.36111110  0.38235295  0.35483870  0.28571430  0.31999999  0.28571430  0.23529412  0.25925925  0.18518518  0.26315790  0.53846157  0.50000000  0.29729730  0.18518518  0.29629630  0.29729730  0.21621622  0.25641027  0.23684211  0.27777779  0.20000000  0.27027026  0.20512821  0.26666668  0.21621622  0.25641027  0.21052632  0.18918920  0.27027026  0.50000000  0.22857143  0.32352942  0.28571430  0.26470590  0.28571430  0.31428573  0.31428573  0.27027026  0.28205130  0.20512821  0.26315790  0.26315790  0.21052632  0.29729730  0.33333334  0.38461539  0.41025642  0.35135135  0.35897437  0.35897437  0.30769232  0.29729730  0.31578946  0.20512821  0.38235295  0.30555555  0.32432431  0.18750000  0.21621622  0.27777779  0.33333334  0.11428571  0.29729730  0.21621622  0.28205130  0.22222222  0.20588236  0.22857143  0.20588236  0.24324325  0.24324325  0.23684211  0.31428573  0.33333334  0.35897437  0.24324325  0.17647059  0.22222222  0.31578946  0.19444445  0.23076923  0.23076923  0.22222222  0.21052632  0.18421052  0.23684211  0.29729730  0.26470590  0.23076923  0.26315790  0.23076923  0.31578946  0.20512821  0.12820514  0.20512821  0.23076923  0.23076923  0.23076923  0.23076923  0.23076923  0.30769232  0.34210527  0.31578946  0.34210527  0.23684211  0.39473686  0.27272728  0.28205130
Rastropteris_pinquanensis                  0.34782609  0.51999998  0.13793103  0.14285715  0.10344828  0.64705884  0.58823532  0.55555558  0.55555558  0.42857143  0.00000000  0.55000001  0.37500000  0.35294119  0.40000001  0.40740740  0.46666667  0.42857143  0.48148149  0.44000000  0.29411766  0.60000002  0.64285713  0.61538464  0.61111110  0.47368422  0.46428570  0.63636363  0.64999998  0.50000000  0.55000001  0.68421054  0.53846157  0.50000000  0.46428570  0.46428570  0.56000000  0.47999999  0.48148149  0.57142860  0.47619048  0.48148149  0.57142860  0.40740740  0.51851851  0.50000000  0.42857143  0.46153846  0.53846157  0.56000000  0.51999998  0.53846157  0.51999998  0.61538464  0.61538464  0.64285713  0.50000000  0.57142860  0.64285713  0.59259260  0.50000000  0.46428570  0.46428570  0.60714287  0.46428570  0.53571427  0.53571427  0.50000000  0.51851851  0.50000000  0.60714287  0.53846157  0.51851851  0.46428570  0.60869563  0.51851851  0.47999999  0.57692307  0.51999998  0.48148149  0.48148149  0.60714287  0.53846157  0.46153846  0.60000002  0.63999999  0.61538464  0.57692307  0.51851851  0.53846157  0.51851851  0.50000000  0.53571427  0.40000001  0.63999999  0.59259260  0.61538464  0.60714287  0.60714287  0.56000000  0.53571427  0.53571427  0.51851851  0.55555558  0.62500000  0.57142860  0.55555558  0.53571427  0.59259260  0.57142860  0.53571427  0.57142860  0.57142860  0.60714287  0.57142860  0.57142860  0.57142860  0.60714287  0.62962961  0.59259260  0.62962961  0.51851851  0.50000000  0.38461539  0.53571427
Shuichengella_primitiva                    0.41176471  0.36842105  0.47619048  0.60000002  0.57142860  0.40909091  0.40909091  0.43478259  0.44000000  0.31999999  0.55000001  0.00000000  0.50000000  0.42105263  0.42857143  0.50000000  0.42857143  0.43478259  0.42857143  0.44999999  0.42105263  0.31818181  0.25000000  0.37500000  0.33333334  0.31578946  0.36000001  0.33333334  0.33333334  0.39130434  0.44444445  0.35714287  0.41666666  0.43478259  0.36000001  0.33333334  0.39130434  0.45833334  0.41666666  0.47999999  0.40000001  0.36000001  0.44000000  0.40000001  0.40000001  0.41666666  0.56521738  0.25000000  0.42857143  0.41666666  0.38095239  0.45454547  0.40909091  0.40909091  0.41666666  0.47999999  0.36000001  0.44000000  0.44000000  0.41666666  0.39130434  0.31999999  0.44000000  0.28000000  0.30434781  0.23999999  0.36000001  0.40000001  0.39130434  0.40000001  0.44000000  0.38095239  0.36363637  0.39130434  0.45454547  0.47999999  0.41666666  0.47619048  0.39130434  0.36000001  0.40000001  0.47999999  0.47999999  0.42857143  0.45833334  0.47826087  0.50000000  0.41666666  0.33333334  0.33333334  0.31818181  0.31999999  0.30434781  0.40000001  0.47826087  0.45833334  0.45833334  0.47999999  0.47999999  0.44000000  0.45833334  0.45833334  0.33333334  0.30434781  0.42857143  0.47999999  0.45833334  0.40000001  0.33333334  0.47999999  0.40000001  0.44000000  0.36000001  0.44000000  0.47999999  0.47999999  0.40000001  0.47999999  0.45833334  0.45833334  0.45833334  0.37500000  0.41666666  0.55000001  0.47999999
Thamnopteris_diploxylon                    0.12500000  0.16666667  0.47058824  0.56250000  0.52941179  0.62500000  0.50000000  0.41176471  0.31578946  0.31578946  0.37500000  0.50000000  0.00000000  0.05000000  0.00000000  0.05000000  0.00000000  0.00000000  0.05263158  0.05555556  0.00000000  0.36842105  0.62500000  0.26315790  0.27272728  0.43750000  0.31578946  0.53333336  0.35294119  0.26315790  0.13333334  0.46153846  0.31578946  0.33333334  0.31578946  0.42105263  0.38888890  0.36842105  0.42105263  0.36842105  0.28571430  0.31578946  0.36842105  0.31578946  0.36842105  0.36842105  0.20000000  0.42105263  0.26315790  0.31578946  0.25000000  0.26315790  0.26315790  0.26315790  0.26315790  0.36842105  0.36842105  0.36842105  0.38888890  0.36842105  0.47368422  0.57894737  0.57894737  0.57894737  0.42105263  0.52631581  0.57894737  0.52631581  0.50000000  0.52631581  0.36842105  0.57894737  0.57894737  0.57894737  0.38888890  0.31578946  0.33333334  0.26315790  0.33333334  0.42105263  0.36842105  0.36842105  0.36842105  0.33333334  0.47368422  0.52631581  0.52631581  0.21052632  0.44444445  0.55555558  0.55555558  0.57894737  0.57894737  0.36842105  0.50000000  0.52631581  0.47368422  0.47368422  0.47368422  0.42105263  0.31578946  0.31578946  0.44444445  0.44444445  0.41176471  0.31578946  0.31578946  0.36842105  0.44444445  0.36842105  0.42105263  0.47368422  0.42105263  0.47368422  0.31578946  0.31578946  0.31578946  0.36842105  0.38888890  0.38888890  0.38888890  0.44444445  0.57894737  0.38888890  0.42105263
Thamnopteris_gracilis                      0.12500000  0.15789473  0.50000000  0.58823532  0.50000000  0.58823532  0.47058824  0.38888890  0.30000001  0.30000001  0.35294119  0.42105263  0.05000000  0.00000000  0.05263158  0.09523810  0.00000000  0.05000000  0.10000000  0.05263158  0.00000000  0.34999999  0.58823532  0.30000001  0.27272728  0.47058824  0.34999999  0.50000000  0.41176471  0.30000001  0.13333334  0.46153846  0.34999999  0.36842105  0.34999999  0.44999999  0.42105263  0.40000001  0.44999999  0.40000001  0.33333334  0.34999999  0.40000001  0.34999999  0.40000001  0.40000001  0.28571430  0.40000001  0.30000001  0.34999999  0.29411766  0.30000001  0.30000001  0.30000001  0.30000001  0.40000001  0.40000001  0.40000001  0.42105263  0.40000001  0.44999999  0.55000001  0.60000002  0.55000001  0.40000001  0.50000000  0.55000001  0.50000000  0.47368422  0.50000000  0.40000001  0.60000002  0.60000002  0.60000002  0.38888890  0.34999999  0.36842105  0.30000001  0.33333334  0.44999999  0.40000001  0.40000001  0.40000001  0.36842105  0.50000000  0.55000001  0.55000001  0.25000000  0.47368422  0.52631581  0.52631581  0.55000001  0.55000001  0.40000001  0.52631581  0.55000001  0.50000000  0.50000000  0.50000000  0.44999999  0.34999999  0.34999999  0.47368422  0.47368422  0.44444445  0.34999999  0.34999999  0.40000001  0.47368422  0.40000001  0.44999999  0.50000000  0.44999999  0.50000000  0.34999999  0.34999999  0.34999999  0.40000001  0.42105263  0.42105263  0.42105263  0.47368422  0.60000002  0.42105263  0.44999999
Thamnopteris_gwynnevaughanii               0.12000000  0.26666668  0.46153846  0.51999998  0.50000000  0.52631581  0.52631581  0.44999999  0.36666667  0.37500000  0.40000001  0.42857143  0.00000000  0.05263158  0.00000000  0.18750000  0.00000000  0.06060606  0.06060606  0.14285715  0.00000000  0.42857143  0.52941179  0.42857143  0.40909091  0.57142860  0.41935483  0.63636363  0.39130434  0.40625000  0.30434781  0.45833334  0.48387095  0.45161289  0.40625000  0.50000000  0.50000000  0.41379312  0.51612902  0.43750000  0.41666666  0.36666667  0.46875000  0.41935483  0.40000001  0.51612902  0.27586207  0.53571427  0.41935483  0.41379312  0.46428570  0.41935483  0.43333334  0.45161289  0.45161289  0.46875000  0.50000000  0.48387095  0.51612902  0.50000000  0.37500000  0.46875000  0.53125000  0.46875000  0.37500000  0.43750000  0.43750000  0.43750000  0.41935483  0.48387095  0.43750000  0.45161289  0.46875000  0.53125000  0.50000000  0.46666667  0.48275861  0.41379312  0.35714287  0.43333334  0.43333334  0.50000000  0.51724136  0.46666667  0.51724136  0.48275861  0.48387095  0.45161289  0.58064514  0.40000001  0.41935483  0.43750000  0.46875000  0.48148149  0.53333336  0.43750000  0.46666667  0.50000000  0.53125000  0.44827586  0.46875000  0.53125000  0.58064514  0.54838711  0.58620691  0.50000000  0.46875000  0.50000000  0.58064514  0.50000000  0.46875000  0.50000000  0.50000000  0.50000000  0.50000000  0.46875000  0.46875000  0.53125000  0.54838711  0.51612902  0.54838711  0.58064514  0.56250000  0.44827586  0.53125000
Thamnopteris_javorskii                     0.25925925  0.28125000  0.42857143  0.48148149  0.50000000  0.57894737  0.57894737  0.50000000  0.34375000  0.26470590  0.40740740  0.50000000  0.05000000  0.09523810  0.18750000  0.00000000  0.26315790  0.23529412  0.17647059  0.10000000  0.04761905  0.36363637  0.55555558  0.36666667  0.34782609  0.41666666  0.36363637  0.54166669  0.60000002  0.38235295  0.23999999  0.42307693  0.38235295  0.36363637  0.35294119  0.38235295  0.42424244  0.37500000  0.42424244  0.41176471  0.40740740  0.31250000  0.41176471  0.35294119  0.34375000  0.41176471  0.32258064  0.46666667  0.35294119  0.37500000  0.36666667  0.32352942  0.33333334  0.38235295  0.38235295  0.44117647  0.41176471  0.45454547  0.39393941  0.38235295  0.47058824  0.50000000  0.52941179  0.55882353  0.44117647  0.50000000  0.52941179  0.47058824  0.45454547  0.45454547  0.41176471  0.54545456  0.52941179  0.50000000  0.46428570  0.40625000  0.40625000  0.35483870  0.30000001  0.40625000  0.40625000  0.44117647  0.40625000  0.37500000  0.50000000  0.46875000  0.45454547  0.32352942  0.45454547  0.46875000  0.48484850  0.50000000  0.44117647  0.37931034  0.42424244  0.47058824  0.46875000  0.50000000  0.44117647  0.43750000  0.38235295  0.38235295  0.45454547  0.48484850  0.48387095  0.44117647  0.44117647  0.41176471  0.51515150  0.41176471  0.41176471  0.50000000  0.44117647  0.44117647  0.44117647  0.44117647  0.41176471  0.47058824  0.51515150  0.51515150  0.51515150  0.42424244  0.52941179  0.38709676  0.41176471
Thamnopteris_kazanensis                    0.13333334  0.10000000  0.46666667  0.53333336  0.53333336  0.37500000  0.37500000  0.25000000  0.22222222  0.30000001  0.46666667  0.42857143  0.00000000  0.00000000  0.00000000  0.26315790  0.00000000  0.05000000  0.05000000  0.17647059  0.00000000  0.33333334  0.57142860  0.31250000  0.28571430  0.38461539  0.31578946  0.69230771  0.38461539  0.40000001  0.25000000  0.26666668  0.36842105  0.34999999  0.30000001  0.44999999  0.36842105  0.23529412  0.42105263  0.30000001  0.31250000  0.27777779  0.34999999  0.26315790  0.27777779  0.42105263  0.31250000  0.52941179  0.36842105  0.35294119  0.38888890  0.36842105  0.42105263  0.42105263  0.42105263  0.34999999  0.40000001  0.36842105  0.40000001  0.40000001  0.20000000  0.34999999  0.40000001  0.30000001  0.30000001  0.34999999  0.30000001  0.30000001  0.30000001  0.36842105  0.34999999  0.26315790  0.30000001  0.40000001  0.31250000  0.33333334  0.35294119  0.38888890  0.23529412  0.27777779  0.33333334  0.34999999  0.41176471  0.36842105  0.41176471  0.29411766  0.31578946  0.42105263  0.55000001  0.26315790  0.26315790  0.30000001  0.34999999  0.33333334  0.38888890  0.25000000  0.27777779  0.34999999  0.40000001  0.29411766  0.34999999  0.44999999  0.55000001  0.50000000  0.50000000  0.40000001  0.34999999  0.44999999  0.50000000  0.40000001  0.40000001  0.40000001  0.44999999  0.40000001  0.40000001  0.34999999  0.34999999  0.34999999  0.40000001  0.34999999  0.40000001  0.50000000  0.44999999  0.38888890  0.44999999
Thamnopteris_kidstonii                     0.11111111  0.18750000  0.44827586  0.50000000  0.51724136  0.47619048  0.42857143  0.40909091  0.35294119  0.36111110  0.42857143  0.43478259  0.00000000  0.05000000  0.06060606  0.23529412  0.05000000  0.00000000  0.08333334  0.16129032  0.00000000  0.37500000  0.55555558  0.38709676  0.34615386  0.50000000  0.40000001  0.63999999  0.42307693  0.32432431  0.30769232  0.37037036  0.40000001  0.40000001  0.37837839  0.47222221  0.44117647  0.36363637  0.48571429  0.32432431  0.28571430  0.35294119  0.35135135  0.33333334  0.34285715  0.42857143  0.28125000  0.59375000  0.32352942  0.33333334  0.37500000  0.31428573  0.39393941  0.37142858  0.37142858  0.37837839  0.43243244  0.38888890  0.36111110  0.41666666  0.29729730  0.37837839  0.52777779  0.37837839  0.38888890  0.41666666  0.35135135  0.38888890  0.34285715  0.36111110  0.35135135  0.42424244  0.48571429  0.52777779  0.41379312  0.37142858  0.38235295  0.30303031  0.34375000  0.42857143  0.34285715  0.37837839  0.38235295  0.41176471  0.51515150  0.51612902  0.45714286  0.34285715  0.47222221  0.39393941  0.38235295  0.41666666  0.44444445  0.48387095  0.52941179  0.41666666  0.45454547  0.50000000  0.52777779  0.44117647  0.44444445  0.47222221  0.52777779  0.47222221  0.45454547  0.43243244  0.41666666  0.45945945  0.47222221  0.40540540  0.47222221  0.43243244  0.45945945  0.52777779  0.45945945  0.40540540  0.43243244  0.50000000  0.44444445  0.41666666  0.44444445  0.57142860  0.55555558  0.42424244  0.45945945
Thamnopteris_schlechtendalii               0.14814815  0.28125000  0.46428570  0.55555558  0.53571427  0.47368422  0.47368422  0.44999999  0.40625000  0.38235295  0.48148149  0.42857143  0.05263158  0.10000000  0.06060606  0.17647059  0.05000000  0.08333334  0.00000000  0.09677419  0.05000000  0.36363637  0.47058824  0.40000001  0.36000001  0.52173913  0.39393941  0.58333331  0.44000000  0.37142858  0.36000001  0.44444445  0.41176471  0.44117647  0.40000001  0.45714286  0.48484850  0.40625000  0.47058824  0.40000001  0.37037036  0.37500000  0.42857143  0.41176471  0.39393941  0.50000000  0.35483870  0.56666666  0.38235295  0.37500000  0.38709676  0.38235295  0.39393941  0.41176471  0.44117647  0.42857143  0.48571429  0.47058824  0.47058824  0.45714286  0.31428573  0.37142858  0.52941179  0.40000001  0.41176471  0.41176471  0.34285715  0.41176471  0.32352942  0.41176471  0.40000001  0.45454547  0.47058824  0.52941179  0.46428570  0.45454547  0.46875000  0.37500000  0.36666667  0.39393941  0.39393941  0.45714286  0.46875000  0.45454547  0.46875000  0.48387095  0.44117647  0.41176471  0.52941179  0.37500000  0.39393941  0.41176471  0.44117647  0.48275861  0.48484850  0.40000001  0.46875000  0.50000000  0.52941179  0.40625000  0.45714286  0.54285717  0.52941179  0.50000000  0.53125000  0.48571429  0.48571429  0.48571429  0.52941179  0.48571429  0.47058824  0.45714286  0.45714286  0.50000000  0.48571429  0.48571429  0.45714286  0.52941179  0.50000000  0.47058824  0.50000000  0.57575756  0.55882353  0.46875000  0.48571429
Thamnopteris_splendida                     0.19230770  0.20689656  0.46153846  0.53846157  0.53846157  0.57894737  0.57894737  0.44999999  0.35483870  0.35483870  0.44000000  0.44999999  0.05555556  0.05263158  0.14285715  0.10000000  0.17647059  0.16129032  0.09677419  0.00000000  0.05000000  0.40909091  0.58823532  0.33333334  0.34782609  0.41666666  0.36666667  0.50000000  0.56521738  0.28125000  0.28000000  0.44000000  0.35483870  0.35483870  0.37500000  0.46875000  0.38709676  0.35483870  0.43750000  0.40625000  0.30769232  0.32258064  0.40625000  0.41935483  0.34375000  0.41935483  0.30000001  0.53571427  0.32258064  0.25806451  0.34482759  0.32258064  0.33333334  0.32258064  0.35483870  0.43750000  0.46875000  0.45161289  0.41935483  0.46875000  0.40625000  0.46875000  0.54838711  0.50000000  0.45161289  0.48387095  0.43750000  0.45161289  0.45161289  0.45161289  0.40625000  0.56666666  0.54838711  0.54838711  0.44444445  0.34375000  0.37931034  0.25806451  0.31034482  0.37500000  0.28125000  0.40625000  0.35483870  0.35483870  0.45161289  0.50000000  0.51612902  0.32258064  0.43750000  0.44827586  0.46666667  0.48387095  0.51612902  0.44444445  0.56666666  0.46875000  0.48387095  0.54838711  0.51612902  0.53333336  0.50000000  0.46875000  0.46875000  0.40625000  0.43333334  0.43750000  0.43750000  0.43750000  0.43750000  0.50000000  0.48387095  0.50000000  0.46875000  0.51612902  0.43750000  0.43750000  0.46875000  0.45161289  0.43750000  0.40625000  0.43750000  0.48387095  0.58064514  0.44827586  0.43750000
Thamnopteris_uralica                       0.11111111  0.20000000  0.44444445  0.50000000  0.44444445  0.64705884  0.58823532  0.50000000  0.33333334  0.28571430  0.29411766  0.42105263  0.00000000  0.00000000  0.00000000  0.04761905  0.00000000  0.00000000  0.05000000  0.05000000  0.00000000  0.40000001  0.62500000  0.28571430  0.30769232  0.43750000  0.28571430  0.56250000  0.41176471  0.23809524  0.17647059  0.46666667  0.33333334  0.30000001  0.28571430  0.38095239  0.40000001  0.33333334  0.38095239  0.38095239  0.31250000  0.28571430  0.38095239  0.33333334  0.33333334  0.38095239  0.23809524  0.44999999  0.28571430  0.28571430  0.27777779  0.28571430  0.28571430  0.28571430  0.28571430  0.38095239  0.38095239  0.38095239  0.40000001  0.38095239  0.42857143  0.52380955  0.52380955  0.52380955  0.38095239  0.47619048  0.52380955  0.47619048  0.44999999  0.47619048  0.33333334  0.52380955  0.52380955  0.52380955  0.44999999  0.33333334  0.34999999  0.28571430  0.30000001  0.38095239  0.33333334  0.38095239  0.38095239  0.30000001  0.42857143  0.47619048  0.47619048  0.23809524  0.40000001  0.52631581  0.50000000  0.52380955  0.52380955  0.38095239  0.44999999  0.47619048  0.47619048  0.47619048  0.47619048  0.42857143  0.33333334  0.33333334  0.40000001  0.40000001  0.42105263  0.33333334  0.33333334  0.33333334  0.44999999  0.38095239  0.38095239  0.42857143  0.38095239  0.42857143  0.33333334  0.33333334  0.33333334  0.42857143  0.44999999  0.44999999  0.44999999  0.44999999  0.52380955  0.40000001  0.38095239
Tiania_yunnanensis                         0.47368422  0.52380955  0.61904764  0.71428573  0.66666669  0.40909091  0.36363637  0.43478259  0.44000000  0.31999999  0.60000002  0.31818181  0.36842105  0.34999999  0.42857143  0.36363637  0.33333334  0.37500000  0.36363637  0.40909091  0.40000001  0.00000000  0.36842105  0.45833334  0.46666667  0.42105263  0.40000001  0.34999999  0.25000000  0.31999999  0.31578946  0.50000000  0.47826087  0.39130434  0.40000001  0.33333334  0.50000000  0.43478259  0.41666666  0.44000000  0.38888890  0.31999999  0.40000001  0.41666666  0.36000001  0.43478259  0.62500000  0.36000001  0.36363637  0.34782609  0.42857143  0.34782609  0.38095239  0.39130434  0.34782609  0.47999999  0.40000001  0.40000001  0.41666666  0.45833334  0.40000001  0.36000001  0.47999999  0.44000000  0.36000001  0.31999999  0.40000001  0.36000001  0.34782609  0.36000001  0.40000001  0.43478259  0.45833334  0.47999999  0.45454547  0.44000000  0.39130434  0.39130434  0.34782609  0.51999998  0.40000001  0.44000000  0.45833334  0.47826087  0.43478259  0.50000000  0.50000000  0.34782609  0.33333334  0.31818181  0.34782609  0.36000001  0.40000001  0.40000001  0.45454547  0.54166669  0.45833334  0.47999999  0.51999998  0.45833334  0.45833334  0.45833334  0.33333334  0.37500000  0.40909091  0.44000000  0.41666666  0.44000000  0.41666666  0.44000000  0.36000001  0.40000001  0.40000001  0.44000000  0.44000000  0.44000000  0.47999999  0.44000000  0.45833334  0.50000000  0.45833334  0.37500000  0.44000000  0.59090906  0.44000000
Zhongmingella_plenasioides                 0.60000002  0.43750000  0.46666667  0.46666667  0.46666667  0.33333334  0.28571430  0.38095239  0.42857143  0.28571430  0.64285713  0.25000000  0.62500000  0.58823532  0.52941179  0.55555558  0.57142860  0.55555558  0.47058824  0.58823532  0.62500000  0.36842105  0.00000000  0.47619048  0.46153846  0.50000000  0.42857143  0.53333336  0.50000000  0.52631581  0.46666667  0.25000000  0.47619048  0.50000000  0.42857143  0.44999999  0.40000001  0.57142860  0.55000001  0.47619048  0.41176471  0.47619048  0.47619048  0.47619048  0.47619048  0.52380955  0.72222221  0.23809524  0.50000000  0.57142860  0.47058824  0.52631581  0.52631581  0.47368422  0.52380955  0.52380955  0.38095239  0.47619048  0.40000001  0.42857143  0.36842105  0.28571430  0.38095239  0.38095239  0.42105263  0.33333334  0.28571430  0.38095239  0.34999999  0.42857143  0.47619048  0.44444445  0.36842105  0.36842105  0.42105263  0.47619048  0.50000000  0.52941179  0.42105263  0.57142860  0.47619048  0.47619048  0.52380955  0.58823532  0.47619048  0.50000000  0.52380955  0.52380955  0.40000001  0.33333334  0.33333334  0.28571430  0.21052632  0.42857143  0.50000000  0.47619048  0.42857143  0.38095239  0.42857143  0.42857143  0.50000000  0.44999999  0.40000001  0.31578946  0.38888890  0.47619048  0.52380955  0.42857143  0.34999999  0.47619048  0.38095239  0.38095239  0.38095239  0.38095239  0.47619048  0.47619048  0.38095239  0.47619048  0.44999999  0.44999999  0.44999999  0.40000001  0.40000001  0.37500000  0.47619048
Osmunda_beardmorensis                      0.40740740  0.34482759  0.62962961  0.70370370  0.66666669  0.56521738  0.47826087  0.41666666  0.11764706  0.23529412  0.61538464  0.37500000  0.26315790  0.30000001  0.42857143  0.36666667  0.31250000  0.38709676  0.40000001  0.33333334  0.28571430  0.45833334  0.47619048  0.00000000  0.08333334  0.11111111  0.17647059  0.68000001  0.56000000  0.27777779  0.16000000  0.21739130  0.15151516  0.18181819  0.17647059  0.21212122  0.12500000  0.21212122  0.21212122  0.11764706  0.18518518  0.11764706  0.11764706  0.15151516  0.11764706  0.18181819  0.35483870  0.43750000  0.16666667  0.15151516  0.10000000  0.19354838  0.16129032  0.08571429  0.13513513  0.13157895  0.10526316  0.10526316  0.10810811  0.07894737  0.40625000  0.50000000  0.50000000  0.47058824  0.43750000  0.50000000  0.47058824  0.50000000  0.48484850  0.47058824  0.13157895  0.40000001  0.40625000  0.46875000  0.16666667  0.14705883  0.19354838  0.10000000  0.12500000  0.17647059  0.14705883  0.17647059  0.15151516  0.14705883  0.29729730  0.27777779  0.33333334  0.18918920  0.21621622  0.43333334  0.45161289  0.47058824  0.43750000  0.29032257  0.34375000  0.32352942  0.28571430  0.28947368  0.34210527  0.28125000  0.16216215  0.13513513  0.21621622  0.16666667  0.14705883  0.13157895  0.18421052  0.13157895  0.13513513  0.10526316  0.28947368  0.31578946  0.26315790  0.31578946  0.15789473  0.13157895  0.10526316  0.15789473  0.16216215  0.18918920  0.16216215  0.27027026  0.45454547  0.27586207  0.23529412
Millerocaulis_herbstii                     0.47619048  0.34782609  0.63157892  0.63157892  0.57894737  0.50000000  0.37500000  0.43750000  0.14814815  0.25925925  0.61111110  0.33333334  0.27272728  0.27272728  0.40909091  0.34782609  0.28571430  0.34615386  0.36000001  0.34782609  0.30769232  0.46666667  0.46153846  0.08333334  0.00000000  0.11764706  0.11538462  0.64999998  0.73684210  0.34615386  0.10526316  0.18181819  0.15384616  0.19230770  0.17857143  0.14285715  0.16000000  0.11538462  0.14285715  0.14285715  0.19047619  0.14814815  0.14285715  0.18518518  0.14285715  0.15384616  0.34782609  0.52173913  0.29166666  0.23076923  0.15384616  0.20833333  0.20000000  0.29166666  0.23076923  0.14285715  0.21428572  0.14814815  0.22222222  0.22222222  0.26923078  0.39285713  0.44444445  0.35714287  0.47999999  0.48148149  0.35714287  0.40740740  0.38461539  0.37037036  0.21428572  0.39130434  0.37500000  0.40000001  0.23809524  0.14285715  0.11538462  0.20000000  0.11111111  0.10714286  0.21428572  0.21428572  0.14814815  0.26923078  0.11538462  0.12000000  0.11538462  0.30769232  0.33333334  0.29166666  0.31999999  0.37037036  0.40000001  0.27272728  0.15384616  0.18518518  0.11538462  0.22222222  0.22222222  0.07692308  0.10714286  0.21428572  0.25925925  0.30769232  0.26086956  0.14285715  0.14814815  0.25000000  0.25925925  0.17857143  0.25925925  0.28571430  0.28571430  0.25925925  0.14285715  0.17857143  0.10714286  0.22222222  0.25925925  0.29629630  0.25925925  0.34615386  0.38461539  0.26086956  0.21428572
Millerocaulis_lutziae                      0.40000001  0.36363637  0.44999999  0.55000001  0.55000001  0.44444445  0.44444445  0.31578946  0.14814815  0.18518518  0.47368422  0.31578946  0.43750000  0.47058824  0.57142860  0.41666666  0.38461539  0.50000000  0.52173913  0.41666666  0.43750000  0.42105263  0.50000000  0.11111111  0.11764706  0.00000000  0.22222222  0.52631581  0.42105263  0.28000000  0.21052632  0.22222222  0.14814815  0.18518518  0.22222222  0.11538462  0.18518518  0.18518518  0.15384616  0.11111111  0.13043478  0.11111111  0.11111111  0.07407407  0.07407407  0.11111111  0.45833334  0.30769232  0.16666667  0.14814815  0.04166667  0.23999999  0.16000000  0.28000000  0.22222222  0.22222222  0.18518518  0.14814815  0.15384616  0.14814815  0.36000001  0.44444445  0.44444445  0.48148149  0.40000001  0.44444445  0.48148149  0.40740740  0.38461539  0.37037036  0.14814815  0.30434781  0.40000001  0.40000001  0.12000000  0.14814815  0.16000000  0.17391305  0.08000000  0.18518518  0.07407407  0.18518518  0.07407407  0.21739130  0.33333334  0.34615386  0.34615386  0.18518518  0.11111111  0.44000000  0.44000000  0.48148149  0.36000001  0.20000000  0.34615386  0.37037036  0.33333334  0.33333334  0.37037036  0.30769232  0.23076923  0.19230770  0.11111111  0.19230770  0.12000000  0.22222222  0.25925925  0.18518518  0.18518518  0.11111111  0.25925925  0.29629630  0.25925925  0.33333334  0.22222222  0.18518518  0.22222222  0.18518518  0.18518518  0.18518518  0.18518518  0.18518518  0.42307693  0.22727273  0.14814815
Millerocaulis_woolfei                      0.35714287  0.40625000  0.48275861  0.55172414  0.51724136  0.41666666  0.37500000  0.36000001  0.22222222  0.26315790  0.46428570  0.36000001  0.31578946  0.34999999  0.41935483  0.36363637  0.31578946  0.40000001  0.39393941  0.36666667  0.28571430  0.40000001  0.42857143  0.17647059  0.11538462  0.22222222  0.00000000  0.69230771  0.57692307  0.16666667  0.19230770  0.15384616  0.13888890  0.08333334  0.00000000  0.13513513  0.08571429  0.11764706  0.11111111  0.21052632  0.13793103  0.16666667  0.10526316  0.10810811  0.11111111  0.16666667  0.40625000  0.37142858  0.21212122  0.20588236  0.15151516  0.17647059  0.17647059  0.23529412  0.25000000  0.21052632  0.13157895  0.10526316  0.21621622  0.16216215  0.33333334  0.42105263  0.42105263  0.42105263  0.38888890  0.44736841  0.42105263  0.44736841  0.41666666  0.34210527  0.15789473  0.42424244  0.31428573  0.38888890  0.21875000  0.11111111  0.08571429  0.21875000  0.11764706  0.22222222  0.13888890  0.15789473  0.22857143  0.18181819  0.20588236  0.24242425  0.22222222  0.22222222  0.16216215  0.35294119  0.37142858  0.39473686  0.41666666  0.14705883  0.25714287  0.18918920  0.28571430  0.28947368  0.31578946  0.22857143  0.16216215  0.16216215  0.16216215  0.11111111  0.15151516  0.10526316  0.13513513  0.13157895  0.13513513  0.15789473  0.23684211  0.23684211  0.18421052  0.23684211  0.10526316  0.13157895  0.07894737  0.15789473  0.16216215  0.18918920  0.16216215  0.21621622  0.37837839  0.18181819  0.15789473
Donwelliacaulis_chlouberii                 0.68181819  0.65217394  0.56521738  0.65217394  0.65217394  0.44444445  0.44444445  0.42105263  0.65384614  0.53846157  0.63636363  0.33333334  0.53333336  0.50000000  0.63636363  0.54166669  0.69230771  0.63999999  0.58333331  0.50000000  0.56250000  0.34999999  0.53333336  0.68000001  0.64999998  0.52631581  0.69230771  0.00000000  0.25000000  0.61538464  0.61904764  0.66666669  0.70833331  0.75000000  0.69230771  0.61538464  0.73913044  0.70833331  0.69230771  0.76923078  0.69999999  0.65384614  0.73076922  0.68000001  0.65384614  0.70833331  0.61538464  0.34615386  0.66666669  0.66666669  0.69565219  0.70833331  0.69565219  0.70833331  0.70833331  0.76923078  0.69230771  0.73076922  0.73076922  0.72000003  0.65384614  0.53846157  0.65384614  0.61538464  0.61538464  0.50000000  0.61538464  0.57692307  0.58333331  0.57692307  0.73076922  0.70833331  0.72000003  0.65384614  0.66666669  0.73076922  0.69565219  0.72000003  0.66666669  0.57692307  0.61538464  0.80769229  0.68000001  0.68000001  0.70833331  0.75000000  0.75999999  0.66666669  0.60000002  0.58333331  0.60000002  0.57692307  0.57692307  0.58333331  0.75000000  0.75999999  0.72000003  0.76923078  0.73076922  0.75999999  0.73076922  0.73076922  0.60000002  0.63999999  0.72727275  0.76923078  0.75999999  0.69230771  0.68000001  0.73076922  0.73076922  0.73076922  0.69230771  0.73076922  0.76923078  0.76923078  0.73076922  0.73076922  0.72000003  0.68000001  0.72000003  0.60000002  0.69230771  0.79166669  0.73076922
Itopsidema_vancleavei                      0.34782609  0.60869563  0.61904764  0.64999998  0.66666669  0.50000000  0.50000000  0.44444445  0.56000000  0.50000000  0.64999998  0.33333334  0.35294119  0.41176471  0.39130434  0.60000002  0.38461539  0.42307693  0.44000000  0.56521738  0.41176471  0.25000000  0.50000000  0.56000000  0.73684210  0.42105263  0.57692307  0.25000000  0.00000000  0.42307693  0.50000000  0.63636363  0.60000002  0.56000000  0.57692307  0.51999998  0.58333331  0.58333331  0.60000002  0.57692307  0.44999999  0.51999998  0.57692307  0.51999998  0.56000000  0.56000000  0.56000000  0.38461539  0.45833334  0.50000000  0.54545456  0.51999998  0.52173913  0.51999998  0.47999999  0.57692307  0.57692307  0.53846157  0.56000000  0.57692307  0.57692307  0.57692307  0.57692307  0.57692307  0.46153846  0.50000000  0.57692307  0.57692307  0.56000000  0.57692307  0.50000000  0.51999998  0.57692307  0.57692307  0.45833334  0.60000002  0.56000000  0.56521738  0.56000000  0.56000000  0.51999998  0.57692307  0.58333331  0.58333331  0.58333331  0.65217394  0.57692307  0.47999999  0.47999999  0.56521738  0.58333331  0.57692307  0.57692307  0.47999999  0.62500000  0.57692307  0.60000002  0.61538464  0.61538464  0.60000002  0.56000000  0.60000002  0.47999999  0.51999998  0.54166669  0.57692307  0.53846157  0.53846157  0.56000000  0.53846157  0.57692307  0.53846157  0.53846157  0.57692307  0.57692307  0.53846157  0.57692307  0.61538464  0.56000000  0.51999998  0.56000000  0.51999998  0.61538464  0.65217394  0.57692307
Osmunda_indentata                          0.28571430  0.39393941  0.51724136  0.58620691  0.55172414  0.40909091  0.36363637  0.34782609  0.22857143  0.29729730  0.50000000  0.39130434  0.26315790  0.30000001  0.40625000  0.38235295  0.40000001  0.32432431  0.37142858  0.28125000  0.23809524  0.31999999  0.52631581  0.27777779  0.34615386  0.28000000  0.16666667  0.61538464  0.42307693  0.00000000  0.22222222  0.28571430  0.19444445  0.19444445  0.18421052  0.27027026  0.20000000  0.20588236  0.22222222  0.28947368  0.10344828  0.20000000  0.18421052  0.18918920  0.19444445  0.19444445  0.37500000  0.45454547  0.14285715  0.11764706  0.24242425  0.11111111  0.17647059  0.20000000  0.17500000  0.26190478  0.26190478  0.17073171  0.26829270  0.29268292  0.36842105  0.39473686  0.43243244  0.44736841  0.37837839  0.43243244  0.39473686  0.37837839  0.38888890  0.32432431  0.21428572  0.41176471  0.41666666  0.43243244  0.16666667  0.22222222  0.14285715  0.17647059  0.24242425  0.33333334  0.13888890  0.21052632  0.22857143  0.20512821  0.26315790  0.30555555  0.27777779  0.10000000  0.17073171  0.38235295  0.40000001  0.43243244  0.48648649  0.21875000  0.34285715  0.29729730  0.28571430  0.36585367  0.31707317  0.37142858  0.34146342  0.31707317  0.21951219  0.17073171  0.15789473  0.23809524  0.21951219  0.26190478  0.19512194  0.26190478  0.29268292  0.28571430  0.26190478  0.31707317  0.28571430  0.26190478  0.30952382  0.19512194  0.19512194  0.17073171  0.19512194  0.25000000  0.45945945  0.23529412  0.21052632
Millerocaulis_stipabonettiorum             0.31818181  0.29166666  0.52380955  0.61904764  0.61904764  0.41176471  0.35294119  0.22222222  0.07407407  0.18518518  0.55000001  0.44444445  0.13333334  0.13333334  0.30434781  0.23999999  0.25000000  0.30769232  0.36000001  0.28000000  0.17647059  0.31578946  0.46666667  0.16000000  0.10526316  0.21052632  0.19230770  0.61904764  0.50000000  0.22222222  0.00000000  0.30000001  0.26923078  0.15384616  0.18518518  0.26923078  0.23076923  0.11538462  0.26923078  0.14814815  0.17391305  0.11111111  0.14814815  0.15384616  0.11111111  0.23076923  0.29166666  0.41666666  0.20000000  0.15384616  0.21739130  0.11538462  0.20833333  0.19230770  0.15384616  0.18518518  0.18518518  0.15384616  0.14814815  0.22222222  0.29629630  0.48148149  0.44444445  0.48148149  0.40740740  0.48148149  0.44444445  0.40740740  0.38461539  0.38461539  0.18518518  0.40000001  0.40740740  0.44444445  0.21739130  0.11111111  0.16666667  0.12000000  0.07692308  0.33333334  0.22222222  0.22222222  0.19230770  0.23999999  0.26923078  0.20000000  0.29629630  0.19230770  0.29629630  0.29166666  0.31999999  0.37037036  0.44444445  0.30434781  0.31999999  0.33333334  0.18518518  0.29629630  0.33333334  0.26923078  0.15384616  0.19230770  0.29629630  0.29629630  0.20000000  0.14814815  0.14814815  0.29629630  0.25925925  0.18518518  0.25925925  0.33333334  0.33333334  0.33333334  0.14814815  0.14814815  0.14814815  0.22222222  0.25925925  0.29629630  0.25925925  0.33333334  0.40740740  0.26086956  0.25925925
Millerocaulis_tuhajkulensis                0.50000000  0.36000001  0.64999998  0.64999998  0.64999998  0.35714287  0.28571430  0.35714287  0.20000000  0.29629630  0.68421054  0.35714287  0.46153846  0.46153846  0.45833334  0.42307693  0.26666668  0.37037036  0.44444445  0.44000000  0.46666667  0.50000000  0.25000000  0.21739130  0.18181819  0.22222222  0.15384616  0.66666669  0.63636363  0.28571430  0.30000001  0.00000000  0.14814815  0.25925925  0.17857143  0.21428572  0.14814815  0.23999999  0.25925925  0.25000000  0.21739130  0.28000000  0.14285715  0.14814815  0.23076923  0.14814815  0.39130434  0.47826087  0.25925925  0.31999999  0.20000000  0.22222222  0.23076923  0.33333334  0.29629630  0.25000000  0.25000000  0.14814815  0.25925925  0.21428572  0.35714287  0.32142857  0.37037036  0.35714287  0.40740740  0.37037036  0.32142857  0.37037036  0.33333334  0.25925925  0.25000000  0.37037036  0.29629630  0.37037036  0.20833333  0.23076923  0.14814815  0.31999999  0.23999999  0.23076923  0.23076923  0.25000000  0.23999999  0.34615386  0.31999999  0.29166666  0.18518518  0.22222222  0.25000000  0.30769232  0.33333334  0.33333334  0.29629630  0.21739130  0.19230770  0.21428572  0.20000000  0.25925925  0.22222222  0.16000000  0.25000000  0.25000000  0.25000000  0.25000000  0.21428572  0.17857143  0.25000000  0.25000000  0.21428572  0.14285715  0.29629630  0.28571430  0.25000000  0.25925925  0.21428572  0.21428572  0.14285715  0.25925925  0.28571430  0.25000000  0.28571430  0.33333334  0.40740740  0.16000000  0.21428572
Millerocaulis_aucklandicus                 0.40740740  0.34375000  0.55555558  0.62962961  0.59259260  0.54545456  0.45454547  0.39130434  0.22857143  0.29729730  0.53846157  0.41666666  0.31578946  0.34999999  0.48387095  0.38235295  0.36842105  0.40000001  0.41176471  0.35483870  0.33333334  0.47826087  0.47619048  0.15151516  0.15384616  0.14814815  0.13888890  0.70833331  0.60000002  0.19444445  0.26923078  0.14814815  0.00000000  0.18918920  0.15789473  0.10810811  0.13513513  0.19444445  0.08333334  0.18421052  0.09677419  0.22857143  0.10526316  0.10526316  0.16666667  0.05263158  0.43333334  0.42424244  0.08571429  0.16666667  0.00000000  0.19444445  0.08333334  0.16666667  0.21052632  0.13157895  0.18421052  0.13513513  0.21621622  0.10526316  0.33333334  0.34210527  0.37837839  0.39473686  0.37142858  0.40540540  0.36842105  0.37837839  0.37837839  0.29729730  0.18421052  0.33333334  0.40000001  0.34285715  0.16129032  0.16666667  0.08333334  0.12500000  0.21212122  0.22222222  0.13888890  0.15789473  0.05555556  0.18181819  0.30555555  0.32352942  0.29729730  0.10526316  0.13513513  0.39393941  0.41176471  0.43243244  0.40000001  0.25000000  0.29729730  0.23684211  0.31428573  0.29729730  0.24324325  0.22222222  0.16216215  0.18918920  0.16216215  0.13888890  0.08823530  0.18421052  0.18421052  0.15789473  0.10810811  0.13157895  0.29729730  0.28947368  0.23684211  0.29729730  0.18421052  0.18421052  0.18421052  0.16216215  0.16216215  0.16216215  0.16216215  0.25000000  0.36111110  0.15625000  0.15789473
Millerocaulis_beipiaoensis                 0.37037036  0.40625000  0.51851851  0.59259260  0.55555558  0.36363637  0.31818181  0.30434781  0.17142858  0.21621622  0.50000000  0.43478259  0.33333334  0.36842105  0.45161289  0.36363637  0.34999999  0.40000001  0.44117647  0.35483870  0.30000001  0.39130434  0.50000000  0.18181819  0.19230770  0.18518518  0.08333334  0.75000000  0.56000000  0.19444445  0.15384616  0.25925925  0.18918920  0.00000000  0.10526316  0.27027026  0.13888890  0.08571429  0.19444445  0.10526316  0.06666667  0.17142858  0.13157895  0.08108108  0.11111111  0.18918920  0.40000001  0.39393941  0.17647059  0.14285715  0.18181819  0.14285715  0.25714287  0.17142858  0.16216215  0.18421052  0.10526316  0.10810811  0.13513513  0.18421052  0.30555555  0.42105263  0.40540540  0.42105263  0.37142858  0.45945945  0.39473686  0.40540540  0.40540540  0.29729730  0.13157895  0.42424244  0.34285715  0.37142858  0.16129032  0.02777778  0.11428571  0.15625000  0.09090909  0.30555555  0.11111111  0.10526316  0.14285715  0.12121212  0.22857143  0.24242425  0.24324325  0.21621622  0.18918920  0.36363637  0.38235295  0.43243244  0.42857143  0.18750000  0.30555555  0.21052632  0.25714287  0.24324325  0.29729730  0.25714287  0.18918920  0.08108108  0.24324325  0.19444445  0.14705883  0.10526316  0.10526316  0.15789473  0.18918920  0.15789473  0.21621622  0.18421052  0.15789473  0.21621622  0.13157895  0.07894737  0.15789473  0.18918920  0.13513513  0.16216215  0.13513513  0.25000000  0.36111110  0.21875000  0.15789473
Millerocaulis_broganii                     0.35714287  0.42424244  0.48275861  0.55172414  0.51724136  0.41666666  0.37500000  0.36000001  0.21621622  0.25641027  0.46428570  0.36000001  0.31578946  0.34999999  0.40625000  0.35294119  0.30000001  0.37837839  0.40000001  0.37500000  0.28571430  0.40000001  0.42857143  0.17647059  0.17857143  0.22222222  0.00000000  0.69230771  0.57692307  0.18421052  0.18518518  0.17857143  0.15789473  0.10526316  0.00000000  0.17948718  0.13513513  0.11111111  0.18421052  0.20000000  0.16129032  0.16216215  0.10000000  0.10256410  0.10526316  0.21052632  0.40625000  0.37142858  0.22857143  0.22222222  0.20000000  0.16666667  0.25000000  0.25000000  0.28947368  0.20000000  0.12500000  0.12820514  0.20512821  0.15384616  0.34210527  0.40000001  0.43589744  0.40000001  0.40540540  0.46153846  0.40000001  0.46153846  0.42105263  0.33333334  0.15000001  0.41176471  0.30555555  0.40540540  0.21875000  0.13157895  0.13513513  0.23529412  0.11428571  0.26315790  0.15789473  0.17500000  0.24324325  0.20000000  0.27777779  0.23529412  0.23684211  0.23684211  0.17948718  0.34285715  0.36111110  0.38461539  0.40540540  0.14705883  0.29729730  0.17948718  0.27777779  0.30769232  0.33333334  0.27027026  0.20512821  0.20512821  0.23076923  0.13157895  0.17142858  0.15000001  0.17948718  0.17500000  0.15384616  0.17500000  0.25641027  0.25000000  0.20000000  0.25641027  0.17500000  0.17500000  0.10000000  0.17948718  0.17948718  0.20512821  0.17948718  0.23684211  0.39473686  0.20588236  0.20000000
Millerocaulis_gibbianus                    0.42857143  0.48484850  0.48275861  0.55172414  0.51724136  0.56521738  0.52173913  0.45833334  0.25000000  0.23684211  0.46428570  0.33333334  0.42105263  0.44999999  0.50000000  0.38235295  0.44999999  0.47222221  0.45714286  0.46875000  0.38095239  0.33333334  0.44999999  0.21212122  0.14285715  0.11538462  0.13513513  0.61538464  0.51999998  0.27027026  0.26923078  0.21428572  0.10810811  0.27027026  0.17948718  0.00000000  0.22222222  0.22857143  0.10526316  0.23076923  0.20000000  0.16666667  0.15384616  0.15789473  0.16216215  0.10810811  0.53125000  0.38235295  0.22857143  0.25714287  0.08571429  0.25714287  0.13888890  0.31428573  0.27027026  0.17948718  0.20512821  0.15789473  0.26315790  0.18421052  0.35135135  0.35897437  0.39473686  0.38461539  0.38888890  0.42105263  0.38461539  0.42105263  0.40540540  0.36842105  0.17948718  0.29411766  0.40000001  0.36111110  0.22580644  0.27027026  0.13888890  0.26470590  0.14705883  0.18918920  0.21621622  0.25641027  0.16666667  0.31428573  0.28571430  0.32352942  0.27027026  0.21621622  0.13157895  0.37142858  0.38888890  0.39473686  0.36111110  0.18181819  0.25000000  0.31578946  0.34285715  0.34210527  0.31578946  0.19444445  0.15384616  0.25641027  0.07894737  0.16216215  0.17647059  0.20512821  0.23684211  0.17948718  0.18421052  0.12820514  0.28947368  0.33333334  0.28205130  0.28947368  0.20512821  0.23076923  0.17948718  0.21052632  0.26315790  0.28947368  0.26315790  0.18918920  0.35135135  0.20588236  0.15384616
Millerocaulis_hebeiensis                   0.34615386  0.29032257  0.53846157  0.61538464  0.61538464  0.42857143  0.38095239  0.31818181  0.17647059  0.27777779  0.56000000  0.39130434  0.38888890  0.42105263  0.50000000  0.42424244  0.36842105  0.44117647  0.48484850  0.38709676  0.40000001  0.50000000  0.40000001  0.12500000  0.16000000  0.18518518  0.08571429  0.73913044  0.58333331  0.20000000  0.23076923  0.14814815  0.13513513  0.13888890  0.13513513  0.22222222  0.00000000  0.20000000  0.14285715  0.18918920  0.09677419  0.20588236  0.13513513  0.13513513  0.17142858  0.13513513  0.37931034  0.37500000  0.17647059  0.20000000  0.15625000  0.20000000  0.17142858  0.20000000  0.18918920  0.18918920  0.16216215  0.08333334  0.19444445  0.13513513  0.40000001  0.43243244  0.41666666  0.43243244  0.38235295  0.44444445  0.40540540  0.44444445  0.47222221  0.38888890  0.18918920  0.40625000  0.29411766  0.35294119  0.12903225  0.11428571  0.08571429  0.16129032  0.15625000  0.22857143  0.14285715  0.08108108  0.17142858  0.15625000  0.28571430  0.30303031  0.22222222  0.18918920  0.21621622  0.40625000  0.42424244  0.44444445  0.38235295  0.16129032  0.30555555  0.24324325  0.29411766  0.27777779  0.25000000  0.25714287  0.19444445  0.13888890  0.21621622  0.16666667  0.14705883  0.10810811  0.13513513  0.10810811  0.13513513  0.13513513  0.25000000  0.29729730  0.24324325  0.27777779  0.13513513  0.08108108  0.10810811  0.13888890  0.13513513  0.13513513  0.13513513  0.19444445  0.40000001  0.12903225  0.13513513
Millerocaulis_macromedullosus              0.38461539  0.40000001  0.50000000  0.57692307  0.53846157  0.36363637  0.36363637  0.34782609  0.14285715  0.20000000  0.47999999  0.45833334  0.36842105  0.40000001  0.41379312  0.37500000  0.23529412  0.36363637  0.40625000  0.35483870  0.33333334  0.43478259  0.57142860  0.21212122  0.11538462  0.18518518  0.11764706  0.70833331  0.58333331  0.20588236  0.11538462  0.23999999  0.19444445  0.08571429  0.11111111  0.22857143  0.20000000  0.00000000  0.17142858  0.13888890  0.13333334  0.17142858  0.13888890  0.11111111  0.11111111  0.19444445  0.36666667  0.41935483  0.24242425  0.13888890  0.21875000  0.14705883  0.29411766  0.26470590  0.25000000  0.16666667  0.16666667  0.17142858  0.20000000  0.22222222  0.20588236  0.36111110  0.37142858  0.33333334  0.36363637  0.45714286  0.33333334  0.37142858  0.34285715  0.25714287  0.16666667  0.32258064  0.30303031  0.33333334  0.20689656  0.08333334  0.11764706  0.18750000  0.09090909  0.19444445  0.13888890  0.16666667  0.13888890  0.09375000  0.22222222  0.14705883  0.14285715  0.25000000  0.25714287  0.25806451  0.28125000  0.34285715  0.39393941  0.20000000  0.22857143  0.13888890  0.17142858  0.31428573  0.28571430  0.22857143  0.17142858  0.20000000  0.31428573  0.26470590  0.21875000  0.16666667  0.13888890  0.25000000  0.25714287  0.19444445  0.25714287  0.25000000  0.25000000  0.31428573  0.19444445  0.16666667  0.16666667  0.25714287  0.22857143  0.22857143  0.22857143  0.32352942  0.35294119  0.23333333  0.19444445
Millerocaulis_patagonicus                  0.42857143  0.40625000  0.50000000  0.57142860  0.53571427  0.43478259  0.43478259  0.41666666  0.25000000  0.27027026  0.48148149  0.41666666  0.42105263  0.44999999  0.51612902  0.42424244  0.42105263  0.48571429  0.47058824  0.43750000  0.38095239  0.41666666  0.55000001  0.21212122  0.14285715  0.15384616  0.11111111  0.69230771  0.60000002  0.22222222  0.26923078  0.25925925  0.08333334  0.19444445  0.18421052  0.10526316  0.14285715  0.17142858  0.00000000  0.23684211  0.13333334  0.22222222  0.18421052  0.16216215  0.21621622  0.08333334  0.46875000  0.42424244  0.20588236  0.20000000  0.08571429  0.23529412  0.11428571  0.29411766  0.25000000  0.21052632  0.26315790  0.13513513  0.29729730  0.21621622  0.30555555  0.34210527  0.32432431  0.39473686  0.31428573  0.37837839  0.36842105  0.32432431  0.36111110  0.32432431  0.23684211  0.33333334  0.35294119  0.28571430  0.20000000  0.18918920  0.05714286  0.23529412  0.17647059  0.18918920  0.21621622  0.18421052  0.13888890  0.20000000  0.22857143  0.26470590  0.22222222  0.19444445  0.18918920  0.35294119  0.37142858  0.40540540  0.37142858  0.21875000  0.20000000  0.27027026  0.31428573  0.24324325  0.24324325  0.16666667  0.13157895  0.18421052  0.13513513  0.22222222  0.18181819  0.13157895  0.16216215  0.13157895  0.21621622  0.13157895  0.21621622  0.26315790  0.23684211  0.24324325  0.13157895  0.15789473  0.15789473  0.16216215  0.21621622  0.24324325  0.21621622  0.19444445  0.27777779  0.15151516  0.05263158
Millerocaulis_richmondii                   0.39285713  0.39393941  0.58620691  0.65517241  0.62068963  0.50000000  0.41666666  0.36000001  0.13513513  0.20512821  0.57142860  0.47999999  0.36842105  0.40000001  0.43750000  0.41176471  0.30000001  0.32432431  0.40000001  0.40625000  0.38095239  0.44000000  0.47619048  0.11764706  0.14285715  0.11111111  0.21052632  0.76923078  0.57692307  0.28947368  0.14814815  0.25000000  0.18421052  0.10526316  0.20000000  0.23076923  0.18918920  0.13888890  0.23684211  0.00000000  0.09677419  0.13513513  0.07500000  0.10256410  0.07894737  0.18421052  0.46875000  0.42857143  0.17142858  0.13888890  0.14285715  0.13888890  0.25000000  0.16666667  0.15789473  0.12500000  0.10000000  0.12820514  0.10256410  0.12820514  0.28947368  0.40000001  0.48717949  0.40000001  0.45945945  0.48717949  0.37500000  0.41025642  0.36842105  0.35897437  0.10000000  0.35294119  0.41666666  0.45945945  0.15625000  0.10526316  0.21621622  0.11764706  0.08571429  0.28947368  0.13157895  0.15000001  0.10810811  0.22857143  0.33333334  0.29411766  0.31578946  0.21052632  0.23076923  0.37142858  0.38888890  0.43589744  0.40540540  0.32352942  0.37837839  0.28205130  0.27777779  0.28205130  0.38461539  0.27027026  0.23076923  0.17948718  0.28205130  0.23684211  0.14285715  0.20000000  0.20512821  0.22499999  0.20512821  0.12500000  0.28205130  0.25000000  0.27500001  0.33333334  0.22499999  0.15000001  0.20000000  0.23076923  0.17948718  0.20512821  0.17948718  0.34210527  0.44736841  0.26470590  0.22499999
Millerocaulis_santaecrucis                 0.27272728  0.28000000  0.45454547  0.54545456  0.54545456  0.38888890  0.33333334  0.26315790  0.17241380  0.26666668  0.47619048  0.40000001  0.28571430  0.33333334  0.41666666  0.40740740  0.31250000  0.28571430  0.37037036  0.30769232  0.31250000  0.38888890  0.41176471  0.18518518  0.19047619  0.13043478  0.13793103  0.69999999  0.44999999  0.10344828  0.17391305  0.21739130  0.09677419  0.06666667  0.16129032  0.20000000  0.09677419  0.13333334  0.13333334  0.09677419  0.00000000  0.17241380  0.09677419  0.03225806  0.13333334  0.09677419  0.37500000  0.38461539  0.03571429  0.10000000  0.10344828  0.10344828  0.13793103  0.13793103  0.12903225  0.12903225  0.12903225  0.06666667  0.12903225  0.12903225  0.27586207  0.32258064  0.33333334  0.35483870  0.28571430  0.40000001  0.32258064  0.33333334  0.35483870  0.30000001  0.12903225  0.29629630  0.35714287  0.28571430  0.07692308  0.06666667  0.06666667  0.07692308  0.14814815  0.26666668  0.10000000  0.06451613  0.06666667  0.14814815  0.30000001  0.32142857  0.26666668  0.09677419  0.12903225  0.33333334  0.35714287  0.40000001  0.35714287  0.19230770  0.33333334  0.22580644  0.27586207  0.23333333  0.26666668  0.23333333  0.16666667  0.13333334  0.19354838  0.16666667  0.10000000  0.12903225  0.09677419  0.12903225  0.12903225  0.09677419  0.23333333  0.19354838  0.19354838  0.26666668  0.16129032  0.06451613  0.19354838  0.16666667  0.09677419  0.09677419  0.09677419  0.20000000  0.31034482  0.12000000  0.09677419
Millerocaulis_spinksii                     0.33333334  0.38709676  0.50000000  0.57142860  0.53571427  0.45833334  0.41666666  0.36000001  0.16216215  0.21621622  0.48148149  0.36000001  0.31578946  0.34999999  0.36666667  0.31250000  0.27777779  0.35294119  0.37500000  0.32258064  0.28571430  0.31999999  0.47619048  0.11764706  0.14814815  0.11111111  0.16666667  0.65384614  0.51999998  0.20000000  0.11111111  0.28000000  0.22857143  0.17142858  0.16216215  0.16666667  0.20588236  0.17142858  0.22222222  0.13513513  0.17241380  0.00000000  0.10810811  0.13888890  0.02702703  0.20000000  0.40625000  0.39393941  0.18750000  0.11428571  0.21212122  0.15151516  0.18181819  0.21212122  0.17142858  0.21621622  0.18918920  0.13888890  0.13888890  0.19444445  0.31428573  0.43243244  0.45945945  0.43243244  0.40000001  0.45945945  0.43243244  0.37837839  0.37142858  0.38888890  0.13513513  0.28125000  0.35294119  0.42857143  0.20000000  0.18918920  0.20588236  0.15151516  0.05714286  0.27027026  0.10810811  0.21621622  0.19444445  0.27272728  0.28571430  0.26470590  0.31428573  0.20000000  0.19444445  0.33333334  0.32352942  0.37837839  0.37142858  0.25000000  0.35294119  0.33333334  0.27777779  0.35135135  0.40540540  0.34285715  0.27777779  0.27777779  0.19444445  0.20000000  0.18750000  0.24324325  0.25000000  0.24324325  0.22222222  0.18918920  0.27027026  0.32432431  0.32432431  0.32432431  0.24324325  0.21621622  0.24324325  0.18918920  0.22222222  0.25000000  0.22222222  0.25000000  0.41666666  0.29032257  0.21621622
Millerocaulis_swanensis                    0.39285713  0.39393941  0.58620691  0.65517241  0.62068963  0.45833334  0.37500000  0.31999999  0.13513513  0.25641027  0.57142860  0.44000000  0.36842105  0.40000001  0.46875000  0.41176471  0.34999999  0.35135135  0.42857143  0.40625000  0.38095239  0.40000001  0.47619048  0.11764706  0.14285715  0.11111111  0.10526316  0.73076922  0.57692307  0.18421052  0.14814815  0.14285715  0.10526316  0.13157895  0.10000000  0.15384616  0.13513513  0.13888890  0.18421052  0.07500000  0.09677419  0.10810811  0.00000000  0.05128205  0.05263158  0.10526316  0.43750000  0.45714286  0.14285715  0.13888890  0.08571429  0.11111111  0.16666667  0.19444445  0.18421052  0.10000000  0.12500000  0.05128205  0.10256410  0.10256410  0.31578946  0.42500001  0.48717949  0.40000001  0.45945945  0.48717949  0.40000001  0.43589744  0.39473686  0.33333334  0.07500000  0.35294119  0.38888890  0.45945945  0.12500000  0.10526316  0.10810811  0.11764706  0.08571429  0.28947368  0.10526316  0.10000000  0.10810811  0.22857143  0.33333334  0.29411766  0.26315790  0.13157895  0.12820514  0.37142858  0.38888890  0.43589744  0.40540540  0.23529412  0.32432431  0.25641027  0.27777779  0.30769232  0.33333334  0.27027026  0.20512821  0.20512821  0.17948718  0.13157895  0.05714286  0.12500000  0.17948718  0.20000000  0.10256410  0.07500000  0.28205130  0.27500001  0.25000000  0.30769232  0.15000001  0.12500000  0.12500000  0.12820514  0.12820514  0.15384616  0.12820514  0.26315790  0.44736841  0.17647059  0.15000001
Millerocaulis_wadei                        0.37037036  0.37500000  0.42857143  0.50000000  0.46428570  0.34782609  0.26086956  0.25000000  0.16666667  0.21052632  0.40740740  0.40000001  0.31578946  0.34999999  0.41935483  0.35294119  0.26315790  0.33333334  0.41176471  0.41935483  0.33333334  0.41666666  0.47619048  0.15151516  0.18518518  0.07407407  0.10810811  0.68000001  0.51999998  0.18918920  0.15384616  0.14814815  0.10526316  0.08108108  0.10256410  0.15789473  0.13513513  0.11111111  0.16216215  0.10256410  0.03225806  0.13888890  0.05128205  0.00000000  0.08108108  0.10526316  0.38709676  0.38235295  0.08571429  0.16666667  0.11764706  0.13888890  0.16666667  0.19444445  0.18421052  0.12820514  0.12820514  0.07894737  0.10526316  0.05263158  0.27027026  0.33333334  0.36842105  0.38461539  0.33333334  0.39473686  0.38461539  0.34210527  0.29729730  0.21052632  0.10256410  0.27272728  0.31428573  0.33333334  0.06451613  0.10810811  0.10810811  0.18181819  0.14705883  0.27027026  0.10810811  0.12820514  0.10810811  0.20588236  0.30555555  0.26470590  0.21621622  0.13157895  0.13157895  0.32352942  0.31428573  0.36842105  0.33333334  0.15151516  0.24324325  0.18421052  0.22857143  0.23684211  0.26315790  0.18918920  0.13157895  0.13157895  0.18421052  0.18918920  0.08823530  0.15384616  0.13157895  0.15384616  0.15789473  0.07692308  0.23684211  0.20512821  0.17948718  0.23684211  0.17948718  0.12820514  0.15384616  0.18421052  0.13157895  0.13157895  0.13157895  0.21621622  0.35135135  0.15151516  0.15384616
Millerocaulis_websteri                     0.37037036  0.38709676  0.53571427  0.60714287  0.57142860  0.45833334  0.41666666  0.36000001  0.13513513  0.18918920  0.51851851  0.40000001  0.36842105  0.40000001  0.40000001  0.34375000  0.27777779  0.34285715  0.39393941  0.34375000  0.33333334  0.36000001  0.47619048  0.11764706  0.14285715  0.07407407  0.11111111  0.65384614  0.56000000  0.19444445  0.11111111  0.23076923  0.16666667  0.11111111  0.10526316  0.16216215  0.17142858  0.11111111  0.21621622  0.07894737  0.13333334  0.02702703  0.05263158  0.08108108  0.00000000  0.16666667  0.43750000  0.39393941  0.18181819  0.11111111  0.17647059  0.14705883  0.23529412  0.20588236  0.19444445  0.15789473  0.13157895  0.10810811  0.10810811  0.13513513  0.33333334  0.42105263  0.48648649  0.42105263  0.45714286  0.45945945  0.42105263  0.40540540  0.38888890  0.35135135  0.07894737  0.31250000  0.35294119  0.45714286  0.16666667  0.13157895  0.17142858  0.14705883  0.02857143  0.26315790  0.05263158  0.15789473  0.13513513  0.20588236  0.27777779  0.23529412  0.27777779  0.19444445  0.13513513  0.33333334  0.35294119  0.40540540  0.40000001  0.21875000  0.34285715  0.27027026  0.25000000  0.32432431  0.37837839  0.33333334  0.27027026  0.24324325  0.18918920  0.13888890  0.12121212  0.21052632  0.21621622  0.21052632  0.16216215  0.15789473  0.24324325  0.26315790  0.26315790  0.29729730  0.23684211  0.18421052  0.21052632  0.16216215  0.16216215  0.18918920  0.16216215  0.22222222  0.44444445  0.28125000  0.21052632
Millerocaulis_wrightii                     0.40740740  0.34375000  0.51851851  0.59259260  0.55555558  0.50000000  0.40909091  0.34782609  0.20000000  0.27027026  0.50000000  0.41666666  0.36842105  0.40000001  0.51612902  0.41176471  0.42105263  0.42857143  0.50000000  0.41935483  0.38095239  0.43478259  0.52380955  0.18181819  0.15384616  0.11111111  0.16666667  0.70833331  0.56000000  0.19444445  0.23076923  0.14814815  0.05263158  0.18918920  0.21052632  0.10810811  0.13513513  0.19444445  0.08333334  0.18421052  0.09677419  0.20000000  0.10526316  0.10526316  0.16666667  0.00000000  0.46666667  0.45454547  0.11428571  0.16666667  0.06060606  0.19444445  0.08333334  0.22222222  0.15789473  0.15789473  0.23684211  0.08108108  0.21621622  0.15789473  0.33333334  0.36842105  0.37837839  0.42105263  0.37142858  0.40540540  0.39473686  0.32432431  0.37837839  0.27027026  0.18421052  0.30303031  0.40000001  0.34285715  0.12903225  0.16666667  0.02777778  0.15625000  0.18181819  0.27777779  0.13888890  0.15789473  0.05555556  0.21212122  0.27777779  0.32352942  0.24324325  0.10526316  0.13513513  0.39393941  0.38235295  0.43243244  0.40000001  0.25000000  0.27027026  0.28947368  0.28571430  0.29729730  0.24324325  0.22222222  0.16216215  0.16216215  0.13513513  0.19444445  0.08823530  0.13157895  0.13157895  0.15789473  0.16216215  0.07894737  0.27027026  0.28947368  0.26315790  0.29729730  0.15789473  0.13157895  0.18421052  0.16216215  0.18918920  0.18918920  0.18918920  0.25000000  0.36111110  0.12500000  0.10526316
Grammatocaulis_donponii                    0.33333334  0.41379312  0.34482759  0.46428570  0.48275861  0.57142860  0.52380955  0.45454547  0.40625000  0.50000000  0.42857143  0.56521738  0.20000000  0.28571430  0.27586207  0.32258064  0.31250000  0.28125000  0.35483870  0.30000001  0.23809524  0.62500000  0.72222221  0.35483870  0.34782609  0.45833334  0.40625000  0.61538464  0.56000000  0.37500000  0.29166666  0.39130434  0.43333334  0.40000001  0.40625000  0.53125000  0.37931034  0.36666667  0.46875000  0.46875000  0.37500000  0.40625000  0.43750000  0.38709676  0.43750000  0.46666667  0.00000000  0.53333336  0.40000001  0.36666667  0.44827586  0.33333334  0.37931034  0.40000001  0.40000001  0.50000000  0.43750000  0.43750000  0.45161289  0.51612902  0.53125000  0.62500000  0.59375000  0.65625000  0.53125000  0.62500000  0.62500000  0.59375000  0.60000002  0.56250000  0.53125000  0.63333333  0.58064514  0.59375000  0.44444445  0.37500000  0.37931034  0.35483870  0.43333334  0.34375000  0.40625000  0.46875000  0.45161289  0.38709676  0.50000000  0.50000000  0.50000000  0.40000001  0.54838711  0.53333336  0.54838711  0.56250000  0.65625000  0.44827586  0.55172414  0.48387095  0.45161289  0.56250000  0.53125000  0.50000000  0.46875000  0.46875000  0.54838711  0.51612902  0.50000000  0.43750000  0.41935483  0.53125000  0.48387095  0.50000000  0.56250000  0.59375000  0.56250000  0.59375000  0.43750000  0.43750000  0.43750000  0.46875000  0.45161289  0.41935483  0.45161289  0.54838711  0.62500000  0.36666667  0.50000000
Lunea_jonesii                              0.57692307  0.51724136  0.40740740  0.51851851  0.51851851  0.29166666  0.29166666  0.20000000  0.36363637  0.22857143  0.46153846  0.25000000  0.42105263  0.40000001  0.53571427  0.46666667  0.52941179  0.59375000  0.56666666  0.53571427  0.44999999  0.36000001  0.23809524  0.43750000  0.52173913  0.30769232  0.37142858  0.34615386  0.38461539  0.45454547  0.41666666  0.47826087  0.42424244  0.39393941  0.37142858  0.38235295  0.37500000  0.41935483  0.42424244  0.42857143  0.38461539  0.39393941  0.45714286  0.38235295  0.39393941  0.45454547  0.53333336  0.00000000  0.46666667  0.45161289  0.43333334  0.48387095  0.45161289  0.45161289  0.45454547  0.51428574  0.34285715  0.45714286  0.41176471  0.38235295  0.45454547  0.42857143  0.48571429  0.51428574  0.45454547  0.51428574  0.48571429  0.48571429  0.48484850  0.51428574  0.45714286  0.50000000  0.46875000  0.42424244  0.36666667  0.42424244  0.43750000  0.51724136  0.38709676  0.42424244  0.36363637  0.48571429  0.43750000  0.36666667  0.48387095  0.50000000  0.50000000  0.42424244  0.35294119  0.45161289  0.46875000  0.45714286  0.39393941  0.27272728  0.50000000  0.50000000  0.50000000  0.48571429  0.48571429  0.48484850  0.44117647  0.38235295  0.35294119  0.36363637  0.43333334  0.45714286  0.47058824  0.40000001  0.38235295  0.45714286  0.40000001  0.45714286  0.45714286  0.48571429  0.45714286  0.45714286  0.42857143  0.45714286  0.44117647  0.41176471  0.44117647  0.32352942  0.50000000  0.43333334  0.42857143
Millerocaulis_chubutensis                  0.29629630  0.37500000  0.55555558  0.62962961  0.59259260  0.52631581  0.42105263  0.34999999  0.25000000  0.32352942  0.53846157  0.42857143  0.26315790  0.30000001  0.41935483  0.35294119  0.36842105  0.32352942  0.38235295  0.32258064  0.28571430  0.36363637  0.50000000  0.16666667  0.29166666  0.16666667  0.21212122  0.66666669  0.45833334  0.14285715  0.20000000  0.25925925  0.08571429  0.17647059  0.22857143  0.22857143  0.17647059  0.24242425  0.20588236  0.17142858  0.03571429  0.18750000  0.14285715  0.08571429  0.18181819  0.11428571  0.40000001  0.46666667  0.00000000  0.09090909  0.09677419  0.14285715  0.08823530  0.08571429  0.11428571  0.14285715  0.20000000  0.14705883  0.17647059  0.11428571  0.34285715  0.31428573  0.35294119  0.40000001  0.29411766  0.35294119  0.34285715  0.32352942  0.32352942  0.26470590  0.17142858  0.33333334  0.44117647  0.35294119  0.14285715  0.18181819  0.15151516  0.06250000  0.23333333  0.36363637  0.15151516  0.17142858  0.09090909  0.24242425  0.39393941  0.40625000  0.35294119  0.05714286  0.17647059  0.37500000  0.39393941  0.41176471  0.38235295  0.27586207  0.38235295  0.28571430  0.37500000  0.29411766  0.29411766  0.27272728  0.22857143  0.20000000  0.23529412  0.20588236  0.12500000  0.22857143  0.20000000  0.17142858  0.17647059  0.14285715  0.32352942  0.28571430  0.22857143  0.29411766  0.25714287  0.17142858  0.25714287  0.20588236  0.14705883  0.14705883  0.14705883  0.27272728  0.35294119  0.18750000  0.17142858
Millerocaulis_donponii                     0.30769232  0.36666667  0.57692307  0.65384614  0.61538464  0.45454547  0.45454547  0.39130434  0.20000000  0.28571430  0.56000000  0.41666666  0.31578946  0.34999999  0.41379312  0.37500000  0.35294119  0.33333334  0.37500000  0.25806451  0.28571430  0.34782609  0.57142860  0.15151516  0.23076923  0.14814815  0.20588236  0.66666669  0.50000000  0.11764706  0.15384616  0.31999999  0.16666667  0.14285715  0.22222222  0.25714287  0.20000000  0.13888890  0.20000000  0.13888890  0.10000000  0.11428571  0.13888890  0.16666667  0.11111111  0.16666667  0.36666667  0.45161289  0.09090909  0.00000000  0.15625000  0.11764706  0.14705883  0.11764706  0.11111111  0.19444445  0.22222222  0.17142858  0.17142858  0.22222222  0.29411766  0.38888890  0.42857143  0.38888890  0.33333334  0.42857143  0.36111110  0.37142858  0.37142858  0.34285715  0.16666667  0.32258064  0.39393941  0.39393941  0.20689656  0.13888890  0.17647059  0.03125000  0.15151516  0.27777779  0.08333334  0.16666667  0.11111111  0.15625000  0.30555555  0.29411766  0.28571430  0.11111111  0.20000000  0.35483870  0.37500000  0.42857143  0.42424244  0.30000001  0.37142858  0.27777779  0.31428573  0.37142858  0.37142858  0.37142858  0.31428573  0.25714287  0.25714287  0.20588236  0.15625000  0.22222222  0.22222222  0.25000000  0.20000000  0.22222222  0.31428573  0.30555555  0.30555555  0.37142858  0.25000000  0.19444445  0.27777779  0.22857143  0.20000000  0.20000000  0.20000000  0.32352942  0.41176471  0.26666668  0.16666667
Millerocaulis_dunlopii                     0.40000001  0.33333334  0.53846157  0.61538464  0.57692307  0.60000002  0.50000000  0.42857143  0.21212122  0.26470590  0.51999998  0.38095239  0.25000000  0.29411766  0.46428570  0.36666667  0.38888890  0.37500000  0.38709676  0.34482759  0.27777779  0.42857143  0.47058824  0.10000000  0.15384616  0.04166667  0.15151516  0.69565219  0.54545456  0.24242425  0.21739130  0.20000000  0.00000000  0.18181819  0.20000000  0.08571429  0.15625000  0.21875000  0.08571429  0.14285715  0.10344828  0.21212122  0.08571429  0.11764706  0.17647059  0.06060606  0.44827586  0.43333334  0.09677419  0.15625000  0.00000000  0.19354838  0.06250000  0.19354838  0.21212122  0.14285715  0.17142858  0.14705883  0.23529412  0.11764706  0.33333334  0.34285715  0.38235295  0.40000001  0.34375000  0.38235295  0.37142858  0.38235295  0.38235295  0.35294119  0.17142858  0.33333334  0.38709676  0.34375000  0.14814815  0.14705883  0.12500000  0.12903225  0.16129032  0.20588236  0.17647059  0.14285715  0.06060606  0.27272728  0.31250000  0.35483870  0.33333334  0.09090909  0.11764706  0.40625000  0.42424244  0.44117647  0.37500000  0.24137931  0.31250000  0.32352942  0.34375000  0.23529412  0.26470590  0.21212122  0.17142858  0.20000000  0.11764706  0.15151516  0.06451613  0.14285715  0.20588236  0.17142858  0.11764706  0.11428571  0.23529412  0.25714287  0.22857143  0.26470590  0.14285715  0.17142858  0.17142858  0.14705883  0.17647059  0.20588236  0.17647059  0.21212122  0.33333334  0.16666667  0.11428571
Millerocaulis_juandahensis                 0.33333334  0.40625000  0.55555558  0.62962961  0.59259260  0.44999999  0.34999999  0.33333334  0.18181819  0.28571430  0.53846157  0.45454547  0.26315790  0.30000001  0.41935483  0.32352942  0.36842105  0.31428573  0.38235295  0.32258064  0.28571430  0.34782609  0.52631581  0.19354838  0.20833333  0.23999999  0.17647059  0.70833331  0.51999998  0.11111111  0.11538462  0.22222222  0.19444445  0.14285715  0.16666667  0.25714287  0.20000000  0.14705883  0.23529412  0.13888890  0.10344828  0.15151516  0.11111111  0.13888890  0.14705883  0.19444445  0.33333334  0.48387095  0.14285715  0.11764706  0.19354838  0.00000000  0.17647059  0.13888890  0.13888890  0.19444445  0.16666667  0.14285715  0.14285715  0.22222222  0.33333334  0.41666666  0.45714286  0.41666666  0.40000001  0.48571429  0.38888890  0.42857143  0.37142858  0.34285715  0.19444445  0.39393941  0.42857143  0.45714286  0.20689656  0.14705883  0.14705883  0.09375000  0.16129032  0.29411766  0.17647059  0.16666667  0.17647059  0.18181819  0.35294119  0.31250000  0.28571430  0.13888890  0.25714287  0.37500000  0.39393941  0.42857143  0.45714286  0.30000001  0.37142858  0.27777779  0.27272728  0.40000001  0.37142858  0.32352942  0.25714287  0.22857143  0.31428573  0.25714287  0.18181819  0.19444445  0.22222222  0.27777779  0.22857143  0.16666667  0.37142858  0.36111110  0.33333334  0.40000001  0.22222222  0.19444445  0.19444445  0.22857143  0.22857143  0.22857143  0.22857143  0.35294119  0.45714286  0.18750000  0.19444445
Millerocaulis_limewoodensis                0.30769232  0.37500000  0.53846157  0.61538464  0.57692307  0.55000001  0.44999999  0.38095239  0.24242425  0.31428573  0.51999998  0.40909091  0.26315790  0.30000001  0.43333334  0.33333334  0.42105263  0.39393941  0.39393941  0.33333334  0.28571430  0.38095239  0.52631581  0.16129032  0.20000000  0.16000000  0.17647059  0.69565219  0.52173913  0.17647059  0.20833333  0.23076923  0.08333334  0.25714287  0.25000000  0.13888890  0.17142858  0.29411766  0.11428571  0.25000000  0.13793103  0.18181819  0.16666667  0.16666667  0.23529412  0.08333334  0.37931034  0.45161289  0.08823530  0.14705883  0.06250000  0.17647059  0.00000000  0.17647059  0.13888890  0.22222222  0.27777779  0.14285715  0.25714287  0.19444445  0.38235295  0.41666666  0.42857143  0.47222221  0.33333334  0.42857143  0.44444445  0.40000001  0.40000001  0.40000001  0.25000000  0.37500000  0.45454547  0.39393941  0.17241380  0.23529412  0.11764706  0.12500000  0.22580644  0.29411766  0.20588236  0.22222222  0.14705883  0.31250000  0.32352942  0.39393941  0.31428573  0.08333334  0.20000000  0.43750000  0.45454547  0.48571429  0.42424244  0.26666668  0.31428573  0.36111110  0.36363637  0.31428573  0.28571430  0.23529412  0.19444445  0.22222222  0.14285715  0.23529412  0.15625000  0.16666667  0.22222222  0.19444445  0.20000000  0.13888890  0.31428573  0.36111110  0.30555555  0.31428573  0.16666667  0.19444445  0.19444445  0.17142858  0.22857143  0.22857143  0.22857143  0.26470590  0.41176471  0.12500000  0.11111111
Osmunda_preosmunda                         0.33333334  0.40625000  0.62962961  0.70370370  0.66666669  0.55000001  0.44999999  0.38095239  0.21212122  0.31428573  0.61538464  0.40909091  0.26315790  0.30000001  0.45161289  0.38235295  0.42105263  0.37142858  0.41176471  0.32258064  0.28571430  0.39130434  0.47368422  0.08571429  0.29166666  0.28000000  0.23529412  0.70833331  0.51999998  0.20000000  0.19230770  0.33333334  0.16666667  0.17142858  0.25000000  0.31428573  0.20000000  0.26470590  0.29411766  0.16666667  0.13793103  0.21212122  0.19444445  0.19444445  0.20588236  0.22222222  0.40000001  0.45161289  0.08571429  0.11764706  0.19354838  0.13888890  0.17647059  0.00000000  0.07500000  0.15000001  0.12500000  0.15384616  0.10256410  0.12500000  0.38888890  0.38888890  0.42857143  0.41666666  0.37142858  0.42857143  0.36111110  0.42857143  0.42857143  0.37142858  0.17500000  0.39393941  0.45714286  0.42857143  0.17241380  0.20588236  0.23529412  0.06250000  0.25806451  0.35294119  0.17647059  0.22222222  0.17647059  0.13513513  0.36842105  0.36111110  0.37142858  0.15000001  0.25641027  0.40625000  0.42424244  0.42857143  0.45714286  0.33333334  0.42857143  0.30555555  0.35294119  0.35897437  0.35897437  0.35294119  0.23076923  0.15384616  0.30769232  0.20512821  0.18918920  0.20000000  0.20000000  0.17500000  0.17948718  0.17500000  0.38461539  0.34999999  0.30000001  0.35897437  0.25000000  0.17500000  0.22499999  0.23076923  0.17948718  0.17948718  0.17948718  0.34210527  0.42857143  0.28125000  0.27777779
Osmunda_sinica                             0.33333334  0.40625000  0.62962961  0.70370370  0.66666669  0.50000000  0.40909091  0.34782609  0.17142858  0.27027026  0.61538464  0.41666666  0.26315790  0.30000001  0.45161289  0.38235295  0.42105263  0.37142858  0.44117647  0.35483870  0.28571430  0.34782609  0.52380955  0.13513513  0.23076923  0.22222222  0.25000000  0.70833331  0.47999999  0.17500000  0.15384616  0.29629630  0.21052632  0.16216215  0.28947368  0.27027026  0.18918920  0.25000000  0.25000000  0.15789473  0.12903225  0.17142858  0.18421052  0.18421052  0.19444445  0.15789473  0.40000001  0.45454547  0.11428571  0.11111111  0.21212122  0.13888890  0.13888890  0.07500000  0.00000000  0.19047619  0.14285715  0.12195122  0.12195122  0.19047619  0.38888890  0.47368422  0.48648649  0.47368422  0.40000001  0.48648649  0.44736841  0.43243244  0.45945945  0.40540540  0.14285715  0.39393941  0.48571429  0.45714286  0.12903225  0.19444445  0.16666667  0.09375000  0.21212122  0.33333334  0.16666667  0.21052632  0.16666667  0.18918920  0.27500001  0.31578946  0.29729730  0.11904762  0.21951219  0.42424244  0.44117647  0.48648649  0.48571429  0.31250000  0.35135135  0.34210527  0.30555555  0.31707317  0.31707317  0.30555555  0.21951219  0.14634146  0.21951219  0.22499999  0.15789473  0.16666667  0.11904762  0.19047619  0.19512194  0.14285715  0.31707317  0.30952382  0.28571430  0.31707317  0.21428572  0.14285715  0.23809524  0.19512194  0.17073171  0.17073171  0.17073171  0.30000001  0.47222221  0.25000000  0.21052632
Osmunda_chengii                            0.39285713  0.42424244  0.65517241  0.72413790  0.68965518  0.58333331  0.50000000  0.44000000  0.16216215  0.28205130  0.64285713  0.47999999  0.36842105  0.40000001  0.46875000  0.44117647  0.34999999  0.37837839  0.42857143  0.43750000  0.38095239  0.47999999  0.52380955  0.13157895  0.14285715  0.22222222  0.21052632  0.76923078  0.57692307  0.26190478  0.18518518  0.25000000  0.13157895  0.18421052  0.20000000  0.17948718  0.18918920  0.16666667  0.21052632  0.12500000  0.12903225  0.21621622  0.10000000  0.12820514  0.15789473  0.15789473  0.50000000  0.51428574  0.14285715  0.19444445  0.14285715  0.19444445  0.22222222  0.15000001  0.19047619  0.00000000  0.13636364  0.13953489  0.13953489  0.09302326  0.31578946  0.40000001  0.46153846  0.37500000  0.45945945  0.48717949  0.37500000  0.43589744  0.42105263  0.33333334  0.11363637  0.32352942  0.44444445  0.43243244  0.12500000  0.18421052  0.18918920  0.14705883  0.17142858  0.28947368  0.21052632  0.17500000  0.13513513  0.20512821  0.30000001  0.23684211  0.26315790  0.16666667  0.25581396  0.34285715  0.36111110  0.41025642  0.43243244  0.26470590  0.29729730  0.23076923  0.24324325  0.25581396  0.25581396  0.18918920  0.13953489  0.18604651  0.30232558  0.23809524  0.17948718  0.18181819  0.16279070  0.18181819  0.20930232  0.11363637  0.30232558  0.27272728  0.20454545  0.25581396  0.22727273  0.15909091  0.18181819  0.16279070  0.11627907  0.13953489  0.11627907  0.26190478  0.42105263  0.26470590  0.25000000
Osmunda_liaoningensis                      0.46428570  0.48484850  0.51724136  0.58620691  0.55172414  0.45833334  0.37500000  0.36000001  0.16216215  0.20512821  0.50000000  0.36000001  0.36842105  0.40000001  0.50000000  0.41176471  0.40000001  0.43243244  0.48571429  0.46875000  0.38095239  0.40000001  0.38095239  0.10526316  0.21428572  0.18518518  0.13157895  0.69230771  0.57692307  0.26190478  0.18518518  0.25000000  0.18421052  0.10526316  0.12500000  0.20512821  0.16216215  0.16666667  0.26315790  0.10000000  0.12903225  0.18918920  0.12500000  0.12820514  0.13157895  0.23684211  0.43750000  0.34285715  0.20000000  0.22222222  0.17142858  0.16666667  0.27777779  0.12500000  0.14285715  0.13636364  0.00000000  0.13953489  0.09302326  0.09302326  0.36842105  0.40000001  0.41025642  0.37500000  0.37837839  0.46153846  0.37500000  0.51282054  0.47368422  0.38461539  0.09090909  0.35294119  0.33333334  0.37837839  0.15625000  0.13157895  0.21621622  0.17647059  0.17142858  0.23684211  0.18421052  0.17500000  0.18918920  0.17948718  0.30000001  0.23684211  0.28947368  0.21428572  0.16279070  0.37142858  0.38888890  0.38461539  0.37837839  0.17647059  0.32432431  0.23076923  0.27027026  0.25581396  0.30232558  0.24324325  0.16279070  0.11627907  0.20930232  0.11904762  0.12820514  0.15909091  0.13953489  0.15909091  0.09302326  0.13636364  0.27906978  0.25000000  0.20454545  0.25581396  0.20454545  0.15909091  0.13636364  0.18604651  0.13953489  0.16279070  0.13953489  0.21428572  0.36842105  0.26470590  0.25000000
Osmunda_pulchella                          0.39285713  0.40625000  0.58620691  0.65517241  0.62068963  0.41666666  0.33333334  0.31999999  0.13888890  0.26315790  0.57142860  0.44000000  0.36842105  0.40000001  0.48387095  0.45454547  0.36842105  0.38888890  0.47058824  0.45161289  0.38095239  0.40000001  0.47619048  0.10526316  0.14814815  0.14814815  0.10526316  0.73076922  0.53846157  0.17073171  0.15384616  0.14814815  0.13513513  0.10810811  0.12820514  0.15789473  0.08333334  0.17142858  0.13513513  0.12820514  0.06666667  0.13888890  0.05128205  0.07894737  0.10810811  0.08108108  0.43750000  0.45714286  0.14705883  0.17142858  0.14705883  0.14285715  0.14285715  0.15384616  0.12195122  0.13953489  0.13953489  0.00000000  0.09523810  0.09523810  0.37837839  0.46153846  0.47368422  0.46153846  0.44444445  0.47368422  0.46153846  0.42105263  0.43243244  0.35897437  0.11627907  0.36363637  0.40000001  0.44444445  0.06250000  0.13513513  0.05555556  0.18181819  0.14705883  0.27027026  0.13513513  0.12820514  0.16666667  0.18421052  0.28205130  0.29729730  0.21621622  0.17073171  0.11904762  0.38235295  0.40000001  0.44736841  0.44444445  0.20588236  0.25000000  0.26315790  0.25000000  0.28571430  0.33333334  0.22222222  0.14285715  0.11904762  0.11904762  0.12195122  0.05263158  0.06976745  0.09523810  0.11627907  0.09523810  0.06976745  0.28571430  0.27906978  0.25581396  0.28571430  0.11627907  0.06976745  0.11627907  0.14285715  0.14285715  0.16666667  0.14285715  0.24390244  0.43243244  0.17647059  0.12820514
Osmunda_plumites                           0.37037036  0.43750000  0.62068963  0.65517241  0.65517241  0.39130434  0.39130434  0.29166666  0.16666667  0.26315790  0.64285713  0.44000000  0.38888890  0.42105263  0.51612902  0.39393941  0.40000001  0.36111110  0.47058824  0.41935483  0.40000001  0.41666666  0.40000001  0.10810811  0.22222222  0.15384616  0.21621622  0.73076922  0.56000000  0.26829270  0.14814815  0.25925925  0.21621622  0.13513513  0.20512821  0.26315790  0.19444445  0.20000000  0.29729730  0.10256410  0.12903225  0.13888890  0.10256410  0.10526316  0.10810811  0.21621622  0.45161289  0.41176471  0.17647059  0.17142858  0.23529412  0.14285715  0.25714287  0.10256410  0.12195122  0.13953489  0.09302326  0.09523810  0.00000000  0.09523810  0.37837839  0.46153846  0.55263156  0.46153846  0.52777779  0.55263156  0.46153846  0.47368422  0.43243244  0.39473686  0.11627907  0.39393941  0.48571429  0.52777779  0.09677419  0.18918920  0.22222222  0.18181819  0.17647059  0.35135135  0.16216215  0.20512821  0.19444445  0.18421052  0.35897437  0.32432431  0.32432431  0.19512194  0.19047619  0.41176471  0.42857143  0.47368422  0.47222221  0.30303031  0.36111110  0.31578946  0.30555555  0.35714287  0.40476191  0.33333334  0.21428572  0.16666667  0.23809524  0.19512194  0.13157895  0.18604651  0.19047619  0.20930232  0.16666667  0.11627907  0.35714287  0.32558140  0.30232558  0.35714287  0.23255815  0.16279070  0.20930232  0.21428572  0.14285715  0.16666667  0.14285715  0.29268292  0.51351351  0.30303031  0.25641027
Osmunda_wangii                             0.42857143  0.42424244  0.60714287  0.67857140  0.64285713  0.52173913  0.43478259  0.37500000  0.16666667  0.21052632  0.59259260  0.41666666  0.36842105  0.40000001  0.50000000  0.38235295  0.40000001  0.41666666  0.45714286  0.46875000  0.38095239  0.45833334  0.42857143  0.07894737  0.22222222  0.14814815  0.16216215  0.72000003  0.57692307  0.29268292  0.22222222  0.21428572  0.10526316  0.18421052  0.15384616  0.18421052  0.13513513  0.22222222  0.21621622  0.12820514  0.12903225  0.19444445  0.10256410  0.05263158  0.13513513  0.15789473  0.51612902  0.38235295  0.11428571  0.22222222  0.11764706  0.22222222  0.19444445  0.12500000  0.19047619  0.09302326  0.09302326  0.09523810  0.09523810  0.00000000  0.37837839  0.38461539  0.44736841  0.41025642  0.41666666  0.44736841  0.41025642  0.44736841  0.39473686  0.34210527  0.09302326  0.35294119  0.38888890  0.41666666  0.09375000  0.18918920  0.19444445  0.18181819  0.17647059  0.32432431  0.18918920  0.15384616  0.13888890  0.18421052  0.37500000  0.31578946  0.28947368  0.14285715  0.16666667  0.41176471  0.42857143  0.44736841  0.36111110  0.21212122  0.27027026  0.25641027  0.32432431  0.26190478  0.28571430  0.22222222  0.11904762  0.11904762  0.21428572  0.17073171  0.12820514  0.16279070  0.18604651  0.09302326  0.14285715  0.04651163  0.26190478  0.25581396  0.20930232  0.26190478  0.20930232  0.13953489  0.13953489  0.19047619  0.14285715  0.16666667  0.14285715  0.21951219  0.40540540  0.21212122  0.20512821
Osmundacaulis_andrewii                     0.35714287  0.36363637  0.51724136  0.55172414  0.51724136  0.18181819  0.18181819  0.26086956  0.25714287  0.29729730  0.50000000  0.39130434  0.47368422  0.44999999  0.37500000  0.47058824  0.20000000  0.29729730  0.31428573  0.40625000  0.42857143  0.40000001  0.36842105  0.40625000  0.26923078  0.36000001  0.33333334  0.65384614  0.57692307  0.36842105  0.29629630  0.35714287  0.33333334  0.30555555  0.34210527  0.35135135  0.40000001  0.20588236  0.30555555  0.28947368  0.27586207  0.31428573  0.31578946  0.27027026  0.33333334  0.33333334  0.53125000  0.45454547  0.34285715  0.29411766  0.33333334  0.33333334  0.38235295  0.38888890  0.38888890  0.31578946  0.36842105  0.37837839  0.37837839  0.37837839  0.00000000  0.07894737  0.18918920  0.13157895  0.24324325  0.24324325  0.05263158  0.08108108  0.02777778  0.10810811  0.31578946  0.17647059  0.25000000  0.18918920  0.33333334  0.30555555  0.34285715  0.35294119  0.27272728  0.33333334  0.33333334  0.36842105  0.31428573  0.31428573  0.32352942  0.28125000  0.25000000  0.38888890  0.45945945  0.05882353  0.05714286  0.10810811  0.16216215  0.40625000  0.28571430  0.24324325  0.26470590  0.35135135  0.35135135  0.22857143  0.29729730  0.40540540  0.45945945  0.45945945  0.41176471  0.34210527  0.32432431  0.42105263  0.45945945  0.36842105  0.32432431  0.31578946  0.34210527  0.37837839  0.34210527  0.34210527  0.34210527  0.45945945  0.43243244  0.40540540  0.43243244  0.52777779  0.21621622  0.32352942  0.31578946
Osmundacaulis_griggsii                     0.46428570  0.42424244  0.44827586  0.48275861  0.44827586  0.25000000  0.25000000  0.36000001  0.43243244  0.33333334  0.46428570  0.31999999  0.57894737  0.55000001  0.46875000  0.50000000  0.34999999  0.37837839  0.37142858  0.46875000  0.52380955  0.36000001  0.28571430  0.50000000  0.39285713  0.44444445  0.42105263  0.53846157  0.57692307  0.39473686  0.48148149  0.32142857  0.34210527  0.42105263  0.40000001  0.35897437  0.43243244  0.36111110  0.34210527  0.40000001  0.32258064  0.43243244  0.42500001  0.33333334  0.42105263  0.36842105  0.62500000  0.42857143  0.31428573  0.38888890  0.34285715  0.41666666  0.41666666  0.38888890  0.47368422  0.40000001  0.40000001  0.46153846  0.46153846  0.38461539  0.07894737  0.00000000  0.10256410  0.12500000  0.18918920  0.12820514  0.02500000  0.07692308  0.05263158  0.10256410  0.42500001  0.17647059  0.25000000  0.10810811  0.46875000  0.42105263  0.37837839  0.38235295  0.42857143  0.36842105  0.39473686  0.44999999  0.35135135  0.34285715  0.44444445  0.41176471  0.39473686  0.42105263  0.41025642  0.08571429  0.08333334  0.07692308  0.08108108  0.44117647  0.37837839  0.30769232  0.41666666  0.38461539  0.38461539  0.29729730  0.38461539  0.43589744  0.43589744  0.39473686  0.42857143  0.47499999  0.43589744  0.40000001  0.38461539  0.42500001  0.38461539  0.34999999  0.34999999  0.41025642  0.47499999  0.44999999  0.42500001  0.51282054  0.46153846  0.43589744  0.46153846  0.47368422  0.13157895  0.38235295  0.37500000
Osmundacaulis_hoskingii_var_hoskingii      0.46428570  0.48484850  0.44827586  0.48275861  0.44827586  0.29166666  0.29166666  0.44000000  0.43243244  0.38461539  0.46428570  0.44000000  0.57894737  0.60000002  0.53125000  0.52941179  0.40000001  0.52777779  0.52941179  0.54838711  0.52380955  0.47999999  0.38095239  0.50000000  0.44444445  0.44444445  0.42105263  0.65384614  0.57692307  0.43243244  0.44444445  0.37037036  0.37837839  0.40540540  0.43589744  0.39473686  0.41666666  0.37142858  0.32432431  0.48717949  0.33333334  0.45945945  0.48717949  0.36842105  0.48648649  0.37837839  0.59375000  0.48571429  0.35294119  0.42857143  0.38235295  0.45714286  0.42857143  0.42857143  0.48648649  0.46153846  0.41025642  0.47368422  0.55263156  0.44736841  0.18918920  0.10256410  0.00000000  0.20512821  0.10810811  0.12820514  0.12820514  0.12820514  0.18918920  0.15789473  0.48717949  0.14705883  0.13888890  0.00000000  0.46875000  0.40540540  0.38888890  0.42424244  0.42857143  0.37837839  0.45945945  0.46153846  0.38888890  0.35294119  0.40000001  0.35294119  0.37837839  0.45945945  0.47368422  0.08571429  0.08333334  0.07692308  0.10810811  0.41176471  0.36111110  0.31578946  0.36111110  0.33333334  0.30769232  0.27777779  0.36842105  0.39473686  0.47368422  0.45945945  0.47058824  0.43589744  0.39473686  0.38461539  0.44736841  0.43589744  0.33333334  0.35897437  0.33333334  0.33333334  0.43589744  0.41025642  0.41025642  0.48717949  0.50000000  0.47368422  0.50000000  0.44736841  0.02631579  0.33333334  0.35897437
Osmundacaulis_jonesii                      0.42857143  0.42424244  0.62068963  0.65517241  0.62068963  0.29166666  0.29166666  0.36000001  0.40540540  0.41025642  0.60714287  0.28000000  0.57894737  0.55000001  0.46875000  0.55882353  0.30000001  0.37837839  0.40000001  0.50000000  0.52380955  0.44000000  0.38095239  0.47058824  0.35714287  0.48148149  0.42105263  0.61538464  0.57692307  0.44736841  0.48148149  0.35714287  0.39473686  0.42105263  0.40000001  0.38461539  0.43243244  0.33333334  0.39473686  0.40000001  0.35483870  0.43243244  0.40000001  0.38461539  0.42105263  0.42105263  0.65625000  0.51428574  0.40000001  0.38888890  0.40000001  0.41666666  0.47222221  0.41666666  0.47368422  0.37500000  0.37500000  0.46153846  0.46153846  0.41025642  0.13157895  0.12500000  0.20512821  0.00000000  0.21621622  0.17948718  0.10000000  0.23076923  0.18421052  0.20512821  0.40000001  0.14705883  0.22222222  0.18918920  0.46875000  0.42105263  0.43243244  0.41176471  0.40000001  0.34210527  0.42105263  0.40000001  0.40540540  0.40000001  0.47222221  0.41176471  0.39473686  0.47368422  0.48717949  0.08571429  0.08333334  0.10256410  0.13513513  0.47058824  0.43243244  0.30769232  0.41666666  0.48717949  0.46153846  0.35135135  0.41025642  0.48717949  0.51282054  0.44736841  0.48571429  0.47499999  0.43589744  0.44999999  0.41025642  0.44999999  0.48717949  0.44999999  0.42500001  0.48717949  0.47499999  0.44999999  0.42500001  0.51282054  0.48717949  0.46153846  0.48717949  0.55263156  0.21052632  0.44117647  0.42500001
Osmundacaulis_lemonii                      0.32142857  0.39393941  0.48275861  0.55172414  0.51724136  0.36363637  0.36363637  0.39130434  0.37142858  0.35135135  0.46428570  0.30434781  0.42105263  0.40000001  0.37500000  0.44117647  0.30000001  0.38888890  0.41176471  0.45161289  0.38095239  0.36000001  0.42105263  0.43750000  0.47999999  0.40000001  0.38888890  0.61538464  0.46153846  0.37837839  0.40740740  0.40740740  0.37142858  0.37142858  0.40540540  0.38888890  0.38235295  0.36363637  0.31428573  0.45945945  0.28571430  0.40000001  0.45945945  0.33333334  0.45714286  0.37142858  0.53125000  0.45454547  0.29411766  0.33333334  0.34375000  0.40000001  0.33333334  0.37142858  0.40000001  0.45945945  0.37837839  0.44444445  0.52777779  0.41666666  0.24324325  0.18918920  0.10810811  0.21621622  0.00000000  0.08108108  0.21621622  0.21621622  0.25714287  0.22222222  0.45945945  0.14705883  0.13888890  0.10810811  0.43333334  0.37142858  0.38235295  0.36363637  0.39393941  0.37142858  0.42857143  0.40540540  0.38235295  0.38235295  0.45454547  0.40625000  0.42857143  0.37142858  0.44444445  0.17647059  0.17142858  0.16216215  0.16216215  0.37500000  0.41176471  0.36111110  0.41176471  0.35135135  0.35135135  0.32352942  0.36111110  0.36111110  0.44444445  0.44444445  0.45454547  0.40540540  0.38888890  0.35135135  0.44444445  0.40540540  0.35135135  0.37837839  0.35135135  0.35135135  0.40540540  0.37837839  0.40540540  0.45945945  0.47222221  0.44444445  0.47222221  0.41666666  0.13513513  0.36363637  0.35135135
Osmundacaulis_nerii                        0.39285713  0.36363637  0.51724136  0.55172414  0.51724136  0.29166666  0.29166666  0.40000001  0.43243244  0.35897437  0.53571427  0.23999999  0.52631581  0.50000000  0.43750000  0.50000000  0.34999999  0.41666666  0.41176471  0.48387095  0.47619048  0.31999999  0.33333334  0.50000000  0.48148149  0.44444445  0.44736841  0.50000000  0.50000000  0.43243244  0.48148149  0.37037036  0.40540540  0.45945945  0.46153846  0.42105263  0.44444445  0.45714286  0.37837839  0.48717949  0.40000001  0.45945945  0.48717949  0.39473686  0.45945945  0.40540540  0.62500000  0.51428574  0.35294119  0.42857143  0.38235295  0.48571429  0.42857143  0.42857143  0.48648649  0.48717949  0.46153846  0.47368422  0.55263156  0.44736841  0.24324325  0.12820514  0.12820514  0.17948718  0.08108108  0.00000000  0.15384616  0.15384616  0.18918920  0.15789473  0.48717949  0.17647059  0.13888890  0.13513513  0.46875000  0.45945945  0.41666666  0.42424244  0.42857143  0.43243244  0.43243244  0.46153846  0.41666666  0.41176471  0.48571429  0.44117647  0.45945945  0.45945945  0.44736841  0.14285715  0.13888890  0.12820514  0.10810811  0.44117647  0.44444445  0.39473686  0.44444445  0.38461539  0.38461539  0.36111110  0.44736841  0.44736841  0.44736841  0.43243244  0.47058824  0.48717949  0.47368422  0.41025642  0.42105263  0.46153846  0.38461539  0.41025642  0.38461539  0.38461539  0.48717949  0.46153846  0.46153846  0.48717949  0.50000000  0.47368422  0.50000000  0.44736841  0.15789473  0.45454547  0.43589744
Osmundacaulis_pruchnickii                  0.42857143  0.39393941  0.51724136  0.55172414  0.51724136  0.29166666  0.29166666  0.40000001  0.40540540  0.35897437  0.53571427  0.36000001  0.57894737  0.55000001  0.43750000  0.52941179  0.30000001  0.35135135  0.34285715  0.43750000  0.52380955  0.40000001  0.28571430  0.47058824  0.35714287  0.48148149  0.42105263  0.61538464  0.57692307  0.39473686  0.44444445  0.32142857  0.36842105  0.39473686  0.40000001  0.38461539  0.40540540  0.33333334  0.36842105  0.37500000  0.32258064  0.43243244  0.40000001  0.38461539  0.42105263  0.39473686  0.62500000  0.48571429  0.34285715  0.36111110  0.37142858  0.38888890  0.44444445  0.36111110  0.44736841  0.37500000  0.37500000  0.46153846  0.46153846  0.41025642  0.05263158  0.02500000  0.12820514  0.10000000  0.21621622  0.15384616  0.00000000  0.10256410  0.07894737  0.12820514  0.40000001  0.17647059  0.22222222  0.13513513  0.46875000  0.39473686  0.40540540  0.35294119  0.40000001  0.34210527  0.39473686  0.42500001  0.37837839  0.34285715  0.41666666  0.38235295  0.36842105  0.44736841  0.46153846  0.05714286  0.05555556  0.05128205  0.10810811  0.47058824  0.40540540  0.28205130  0.38888890  0.41025642  0.41025642  0.32432431  0.41025642  0.46153846  0.48717949  0.39473686  0.42857143  0.44999999  0.41025642  0.42500001  0.38461539  0.44999999  0.41025642  0.37500000  0.37500000  0.43589744  0.44999999  0.42500001  0.40000001  0.51282054  0.46153846  0.43589744  0.46153846  0.52631581  0.15789473  0.41176471  0.40000001
Osmundacaulis_richmondii                   0.42857143  0.36363637  0.48275861  0.51724136  0.48275861  0.16666667  0.16666667  0.28000000  0.37837839  0.30769232  0.50000000  0.40000001  0.52631581  0.50000000  0.43750000  0.47058824  0.30000001  0.38888890  0.41176471  0.45161289  0.47619048  0.36000001  0.38095239  0.50000000  0.40740740  0.40740740  0.44736841  0.57692307  0.57692307  0.37837839  0.40740740  0.37037036  0.37837839  0.40540540  0.46153846  0.42105263  0.44444445  0.37142858  0.32432431  0.41025642  0.33333334  0.37837839  0.43589744  0.34210527  0.40540540  0.32432431  0.59375000  0.48571429  0.32352942  0.37142858  0.38235295  0.42857143  0.40000001  0.42857143  0.43243244  0.43589744  0.51282054  0.42105263  0.47368422  0.44736841  0.08108108  0.07692308  0.12820514  0.23076923  0.21621622  0.15384616  0.10256410  0.00000000  0.05405406  0.07894737  0.43589744  0.20588236  0.27777779  0.13513513  0.40625000  0.40540540  0.33333334  0.39393941  0.37142858  0.45945945  0.37837839  0.43589744  0.33333334  0.35294119  0.40000001  0.38235295  0.37837839  0.40540540  0.44736841  0.08571429  0.08333334  0.12820514  0.13513513  0.47058824  0.36111110  0.36842105  0.36111110  0.33333334  0.33333334  0.30555555  0.39473686  0.42105263  0.44736841  0.48648649  0.44117647  0.43589744  0.39473686  0.41025642  0.47368422  0.41025642  0.30769232  0.33333334  0.35897437  0.35897437  0.43589744  0.41025642  0.46153846  0.46153846  0.47368422  0.44736841  0.47368422  0.47368422  0.15789473  0.36363637  0.33333334
Osmundacaulis_tasmanensis                  0.40740740  0.40625000  0.50000000  0.53571427  0.50000000  0.13636364  0.13636364  0.26086956  0.37142858  0.29729730  0.51851851  0.39130434  0.50000000  0.47368422  0.41935483  0.45454547  0.30000001  0.34285715  0.32352942  0.45161289  0.44999999  0.34782609  0.34999999  0.48484850  0.38461539  0.38461539  0.41666666  0.58333331  0.56000000  0.38888890  0.38461539  0.33333334  0.37837839  0.40540540  0.42105263  0.40540540  0.47222221  0.34285715  0.36111110  0.36842105  0.35483870  0.37142858  0.39473686  0.29729730  0.38888890  0.37837839  0.60000002  0.48484850  0.32352942  0.37142858  0.38235295  0.37142858  0.40000001  0.42857143  0.45945945  0.42105263  0.47368422  0.43243244  0.43243244  0.39473686  0.02777778  0.05263158  0.18918920  0.18421052  0.25714287  0.18918920  0.07894737  0.05405406  0.00000000  0.08108108  0.39473686  0.21212122  0.28571430  0.20000000  0.38709676  0.41666666  0.40000001  0.40625000  0.36363637  0.44444445  0.38888890  0.44736841  0.37142858  0.39393941  0.42857143  0.39393941  0.35135135  0.40540540  0.45945945  0.09090909  0.08823530  0.13513513  0.11428571  0.46875000  0.33333334  0.34210527  0.37142858  0.37837839  0.40540540  0.28571430  0.37837839  0.45945945  0.45945945  0.50000000  0.44117647  0.44736841  0.44736841  0.44736841  0.48648649  0.39473686  0.35135135  0.34210527  0.36842105  0.40540540  0.44736841  0.44736841  0.42105263  0.51351351  0.48648649  0.45945945  0.48648649  0.52777779  0.22222222  0.34375000  0.34210527
Osmundacaulis_tehuelchensis                0.42857143  0.40625000  0.48275861  0.51724136  0.48275861  0.20833333  0.20833333  0.31999999  0.33333334  0.31578946  0.50000000  0.40000001  0.52631581  0.50000000  0.48387095  0.45454547  0.36842105  0.36111110  0.41176471  0.45161289  0.47619048  0.36000001  0.42857143  0.47058824  0.37037036  0.37037036  0.34210527  0.57692307  0.57692307  0.32432431  0.38461539  0.25925925  0.29729730  0.29729730  0.33333334  0.36842105  0.38888890  0.25714287  0.32432431  0.35897437  0.30000001  0.38888890  0.33333334  0.21052632  0.35135135  0.27027026  0.56250000  0.51428574  0.26470590  0.34285715  0.35294119  0.34285715  0.40000001  0.37142858  0.40540540  0.33333334  0.38461539  0.35897437  0.39473686  0.34210527  0.10810811  0.10256410  0.15789473  0.20512821  0.22222222  0.15789473  0.12820514  0.07894737  0.08108108  0.00000000  0.33333334  0.24242425  0.25714287  0.16666667  0.34375000  0.32432431  0.27777779  0.36363637  0.35294119  0.43243244  0.32432431  0.35897437  0.27777779  0.26470590  0.37142858  0.33333334  0.27027026  0.35135135  0.36842105  0.11764706  0.11428571  0.15789473  0.16666667  0.38235295  0.27777779  0.23684211  0.31428573  0.34210527  0.28947368  0.25000000  0.31578946  0.34210527  0.42105263  0.40540540  0.35294119  0.35897437  0.31578946  0.35897437  0.39473686  0.33333334  0.31578946  0.28205130  0.25641027  0.31578946  0.38461539  0.33333334  0.35897437  0.44736841  0.39473686  0.36842105  0.39473686  0.45945945  0.18918920  0.32352942  0.33333334
Osmunda_johnstonii                         0.35714287  0.45454547  0.62068963  0.68965518  0.65517241  0.50000000  0.45833334  0.40000001  0.13513513  0.20512821  0.60714287  0.44000000  0.36842105  0.40000001  0.43750000  0.41176471  0.34999999  0.35135135  0.40000001  0.40625000  0.33333334  0.40000001  0.47619048  0.13157895  0.21428572  0.14814815  0.15789473  0.73076922  0.50000000  0.21428572  0.18518518  0.25000000  0.18421052  0.13157895  0.15000001  0.17948718  0.18918920  0.16666667  0.23684211  0.10000000  0.12903225  0.13513513  0.07500000  0.10256410  0.07894737  0.18421052  0.53125000  0.45714286  0.17142858  0.16666667  0.17142858  0.19444445  0.25000000  0.17500000  0.14285715  0.11363637  0.09090909  0.11627907  0.11627907  0.09302326  0.31578946  0.42500001  0.48717949  0.40000001  0.45945945  0.48717949  0.40000001  0.43589744  0.39473686  0.33333334  0.00000000  0.35294119  0.41666666  0.45945945  0.09375000  0.15789473  0.21621622  0.17647059  0.08571429  0.31578946  0.13157895  0.15000001  0.16216215  0.23076923  0.27500001  0.26315790  0.26315790  0.16666667  0.13953489  0.37142858  0.38888890  0.43589744  0.40540540  0.23529412  0.29729730  0.25641027  0.29729730  0.27906978  0.32558140  0.27027026  0.18604651  0.18604651  0.18604651  0.14285715  0.10256410  0.15909091  0.13953489  0.13636364  0.16279070  0.09090909  0.23255815  0.20454545  0.18181819  0.23255815  0.20454545  0.13636364  0.18181819  0.18604651  0.13953489  0.16279070  0.13953489  0.23809524  0.44736841  0.26470590  0.20000000
Osmundacaulis_bamfordiae                   0.37037036  0.46875000  0.55555558  0.62962961  0.59259260  0.34999999  0.34999999  0.38095239  0.34375000  0.38235295  0.53846157  0.38095239  0.57894737  0.60000002  0.45161289  0.54545456  0.26315790  0.42424244  0.45454547  0.56666666  0.52380955  0.43478259  0.44444445  0.40000001  0.39130434  0.30434781  0.42424244  0.70833331  0.51999998  0.41176471  0.40000001  0.37037036  0.33333334  0.42424244  0.41176471  0.29411766  0.40625000  0.32258064  0.33333334  0.35294119  0.29629630  0.28125000  0.35294119  0.27272728  0.31250000  0.30303031  0.63333333  0.50000000  0.33333334  0.32258064  0.33333334  0.39393941  0.37500000  0.39393941  0.39393941  0.32352942  0.35294119  0.36363637  0.39393941  0.35294119  0.17647059  0.17647059  0.14705883  0.14705883  0.14705883  0.17647059  0.17647059  0.20588236  0.21212122  0.24242425  0.35294119  0.00000000  0.17647059  0.14705883  0.37931034  0.43750000  0.37500000  0.38709676  0.33333334  0.31250000  0.34375000  0.41176471  0.32258064  0.37500000  0.48387095  0.38709676  0.39393941  0.39393941  0.39393941  0.12500000  0.12121212  0.11764706  0.14705883  0.40000001  0.40625000  0.35294119  0.37500000  0.44117647  0.41176471  0.32258064  0.38235295  0.47058824  0.39393941  0.39393941  0.40625000  0.47058824  0.41176471  0.41176471  0.39393941  0.35294119  0.44117647  0.47058824  0.44117647  0.44117647  0.47058824  0.41176471  0.44117647  0.41176471  0.42424244  0.39393941  0.42424244  0.42424244  0.17647059  0.38709676  0.35294119
Osmundacaulis_tidwellii                    0.42857143  0.39393941  0.50000000  0.53571427  0.50000000  0.23809524  0.23809524  0.40909091  0.32352942  0.30555555  0.51851851  0.36363637  0.57894737  0.60000002  0.46875000  0.52941179  0.30000001  0.48571429  0.47058824  0.54838711  0.52380955  0.45833334  0.36842105  0.40625000  0.37500000  0.40000001  0.31428573  0.72000003  0.57692307  0.41666666  0.40740740  0.29629630  0.40000001  0.34285715  0.30555555  0.40000001  0.29411766  0.30303031  0.35294119  0.41666666  0.35714287  0.35294119  0.38888890  0.31428573  0.35294119  0.40000001  0.58064514  0.46875000  0.44117647  0.39393941  0.38709676  0.42857143  0.45454547  0.45714286  0.48571429  0.44444445  0.33333334  0.40000001  0.48571429  0.38888890  0.25000000  0.25000000  0.13888890  0.22222222  0.13888890  0.13888890  0.22222222  0.27777779  0.28571430  0.25714287  0.41666666  0.17647059  0.00000000  0.11111111  0.43333334  0.32352942  0.36363637  0.43750000  0.31250000  0.32352942  0.35294119  0.33333334  0.42424244  0.30303031  0.36363637  0.28125000  0.28571430  0.45714286  0.42857143  0.15151516  0.14705883  0.13888890  0.13888890  0.29032257  0.32352942  0.27777779  0.29411766  0.33333334  0.30555555  0.30303031  0.40000001  0.40000001  0.42857143  0.37142858  0.42424244  0.36111110  0.38888890  0.38888890  0.37142858  0.41666666  0.27777779  0.36111110  0.33333334  0.33333334  0.36111110  0.36111110  0.30555555  0.38888890  0.42857143  0.40000001  0.42857143  0.37142858  0.16666667  0.40625000  0.38888890
Osmundacaulis_zululandensis                0.46428570  0.45454547  0.44827586  0.48275861  0.44827586  0.27272728  0.27272728  0.43478259  0.40000001  0.32432431  0.46428570  0.39130434  0.57894737  0.60000002  0.53125000  0.50000000  0.40000001  0.52777779  0.52941179  0.54838711  0.52380955  0.47999999  0.36842105  0.46875000  0.40000001  0.40000001  0.38888890  0.65384614  0.57692307  0.43243244  0.44444445  0.37037036  0.34285715  0.37142858  0.40540540  0.36111110  0.35294119  0.33333334  0.28571430  0.45945945  0.28571430  0.42857143  0.45945945  0.33333334  0.45714286  0.34285715  0.59375000  0.42424244  0.35294119  0.39393941  0.34375000  0.45714286  0.39393941  0.42857143  0.45714286  0.43243244  0.37837839  0.44444445  0.52777779  0.41666666  0.18918920  0.10810811  0.00000000  0.18918920  0.10810811  0.13513513  0.13513513  0.13513513  0.20000000  0.16666667  0.45945945  0.14705883  0.11111111  0.00000000  0.43333334  0.37142858  0.35294119  0.42424244  0.39393941  0.34285715  0.42857143  0.40540540  0.35294119  0.32352942  0.36363637  0.31250000  0.31428573  0.40000001  0.44444445  0.08823530  0.08571429  0.08108108  0.10810811  0.34375000  0.29411766  0.27777779  0.32352942  0.29729730  0.24324325  0.23529412  0.33333334  0.36111110  0.44444445  0.44444445  0.45454547  0.40540540  0.36111110  0.35135135  0.44444445  0.40540540  0.27027026  0.32432431  0.29729730  0.29729730  0.40540540  0.37837839  0.37837839  0.45945945  0.47222221  0.44444445  0.47222221  0.38888890  0.02702703  0.33333334  0.32432431
Gen_indet_estipularis                      0.36000001  0.37037036  0.58333331  0.66666669  0.66666669  0.38095239  0.33333334  0.22727273  0.06666667  0.18750000  0.60869563  0.45454547  0.38888890  0.38888890  0.50000000  0.46428570  0.31250000  0.41379312  0.46428570  0.44444445  0.44999999  0.45454547  0.42105263  0.16666667  0.23809524  0.12000000  0.21875000  0.66666669  0.45833334  0.16666667  0.21739130  0.20833333  0.16129032  0.16129032  0.21875000  0.22580644  0.12903225  0.20689656  0.20000000  0.15625000  0.07692308  0.20000000  0.12500000  0.06451613  0.16666667  0.12903225  0.44444445  0.36666667  0.14285715  0.20689656  0.14814815  0.20689656  0.17241380  0.17241380  0.12903225  0.12500000  0.15625000  0.06250000  0.09677419  0.09375000  0.33333334  0.46875000  0.46875000  0.46875000  0.43333334  0.46875000  0.46875000  0.40625000  0.38709676  0.34375000  0.09375000  0.37931034  0.43333334  0.43333334  0.00000000  0.16666667  0.13333334  0.23076923  0.17241380  0.30000001  0.13333334  0.15625000  0.13793103  0.18518518  0.27586207  0.28571430  0.25806451  0.12903225  0.15625000  0.39285713  0.41379312  0.46875000  0.40000001  0.16129032  0.26666668  0.28125000  0.23333333  0.25000000  0.25000000  0.20689656  0.12903225  0.12903225  0.15625000  0.19354838  0.10000000  0.12500000  0.12500000  0.12500000  0.15625000  0.06250000  0.25000000  0.25000000  0.21875000  0.25000000  0.12500000  0.06250000  0.15625000  0.09375000  0.06250000  0.03125000  0.06250000  0.15625000  0.48387095  0.18518518  0.18750000
Millerocaulis_amarjolensis                 0.40740740  0.35483870  0.53571427  0.60714287  0.57142860  0.41666666  0.33333334  0.31999999  0.13513513  0.21621622  0.51851851  0.47999999  0.31578946  0.34999999  0.46666667  0.40625000  0.33333334  0.37142858  0.45454547  0.34375000  0.33333334  0.44000000  0.47619048  0.14705883  0.14285715  0.14814815  0.11111111  0.73076922  0.60000002  0.22222222  0.11111111  0.23076923  0.16666667  0.02777778  0.13157895  0.27027026  0.11428571  0.08333334  0.18918920  0.10526316  0.06666667  0.18918920  0.10526316  0.10810811  0.13157895  0.16666667  0.37500000  0.42424244  0.18181819  0.13888890  0.14705883  0.14705883  0.23529412  0.20588236  0.19444445  0.18421052  0.13157895  0.13513513  0.18918920  0.18918920  0.30555555  0.42105263  0.40540540  0.42105263  0.37142858  0.45945945  0.39473686  0.40540540  0.41666666  0.32432431  0.15789473  0.43750000  0.32352942  0.37142858  0.16666667  0.00000000  0.11428571  0.11764706  0.08571429  0.28947368  0.13157895  0.07894737  0.10810811  0.17647059  0.22222222  0.23529412  0.25000000  0.19444445  0.21621622  0.36363637  0.38235295  0.43243244  0.42857143  0.21875000  0.31428573  0.24324325  0.22222222  0.21621622  0.27027026  0.25000000  0.18918920  0.10810811  0.27027026  0.22222222  0.12121212  0.07894737  0.10810811  0.18421052  0.18918920  0.15789473  0.18918920  0.18421052  0.18421052  0.24324325  0.10526316  0.07894737  0.13157895  0.18918920  0.16216215  0.18918920  0.16216215  0.27777779  0.36111110  0.18750000  0.15789473
Millerocaulis_australis                    0.38461539  0.33333334  0.50000000  0.57692307  0.53846157  0.40909091  0.31818181  0.30434781  0.20588236  0.27777779  0.47999999  0.41666666  0.33333334  0.36842105  0.48275861  0.40625000  0.35294119  0.38235295  0.46875000  0.37931034  0.34999999  0.39130434  0.50000000  0.19354838  0.11538462  0.16000000  0.08571429  0.69565219  0.56000000  0.14285715  0.16666667  0.14814815  0.08333334  0.11428571  0.13513513  0.13888890  0.08571429  0.11764706  0.05714286  0.21621622  0.06666667  0.20588236  0.10810811  0.10810811  0.17142858  0.02777778  0.37931034  0.43750000  0.15151516  0.17647059  0.12500000  0.14705883  0.11764706  0.23529412  0.16666667  0.18918920  0.21621622  0.05555556  0.22222222  0.19444445  0.34285715  0.37837839  0.38888890  0.43243244  0.38235295  0.41666666  0.40540540  0.33333334  0.40000001  0.27777779  0.21621622  0.37500000  0.36363637  0.35294119  0.13333334  0.11428571  0.00000000  0.19354838  0.18181819  0.22857143  0.14285715  0.13513513  0.11428571  0.15625000  0.20588236  0.25000000  0.17142858  0.13888890  0.16666667  0.34375000  0.36363637  0.41666666  0.44117647  0.18750000  0.22857143  0.22222222  0.21212122  0.27777779  0.22222222  0.20000000  0.13888890  0.13888890  0.16666667  0.20000000  0.12121212  0.08108108  0.05555556  0.16216215  0.16666667  0.10810811  0.25000000  0.27027026  0.24324325  0.27777779  0.10810811  0.10810811  0.13513513  0.13888890  0.16666667  0.16666667  0.16666667  0.22857143  0.37142858  0.12903225  0.10810811
Millerocaulis_indica                       0.30769232  0.35483870  0.59259260  0.66666669  0.62962961  0.60000002  0.50000000  0.42857143  0.21212122  0.33333334  0.57692307  0.47619048  0.26315790  0.30000001  0.41379312  0.35483870  0.38888890  0.30303031  0.37500000  0.25806451  0.28571430  0.39130434  0.52941179  0.10000000  0.20000000  0.17391305  0.21875000  0.72000003  0.56521738  0.17647059  0.12000000  0.31999999  0.12500000  0.15625000  0.23529412  0.26470590  0.16129032  0.18750000  0.23529412  0.11764706  0.07692308  0.15151516  0.11764706  0.18181819  0.14705883  0.15625000  0.35483870  0.51724136  0.06250000  0.03125000  0.12903225  0.09375000  0.12500000  0.06250000  0.09375000  0.14705883  0.17647059  0.18181819  0.18181819  0.18181819  0.35294119  0.38235295  0.42424244  0.41176471  0.36363637  0.42424244  0.35294119  0.39393941  0.40625000  0.36363637  0.17647059  0.38709676  0.43750000  0.42424244  0.23076923  0.11764706  0.19354838  0.00000000  0.16129032  0.32352942  0.14705883  0.14705883  0.09090909  0.24242425  0.34375000  0.35483870  0.37500000  0.09375000  0.24242425  0.38709676  0.40625000  0.42424244  0.45454547  0.35714287  0.45161289  0.33333334  0.34375000  0.33333334  0.36363637  0.34375000  0.29411766  0.23529412  0.30303031  0.21212122  0.13333334  0.20588236  0.21212122  0.23529412  0.18181819  0.20588236  0.33333334  0.32352942  0.29411766  0.36363637  0.23529412  0.17647059  0.23529412  0.21212122  0.18181819  0.21212122  0.18181819  0.34375000  0.39393941  0.25000000  0.20588236
Millerocaulis_guptai                       0.37037036  0.34482759  0.53846157  0.61538464  0.57692307  0.45454547  0.40909091  0.34782609  0.08571429  0.11428571  0.51999998  0.39130434  0.33333334  0.33333334  0.35714287  0.30000001  0.23529412  0.34375000  0.36666667  0.31034482  0.30000001  0.34782609  0.42105263  0.12500000  0.11111111  0.08000000  0.11764706  0.66666669  0.56000000  0.24242425  0.07692308  0.23999999  0.21212122  0.09090909  0.11428571  0.14705883  0.15625000  0.09090909  0.17647059  0.08571429  0.14814815  0.05714286  0.08571429  0.14705883  0.02857143  0.18181819  0.43333334  0.38709676  0.23333333  0.15151516  0.16129032  0.16129032  0.22580644  0.25806451  0.21212122  0.17142858  0.17142858  0.14705883  0.17647059  0.17647059  0.27272728  0.42857143  0.42857143  0.40000001  0.39393941  0.42857143  0.40000001  0.37142858  0.36363637  0.35294119  0.08571429  0.33333334  0.31250000  0.39393941  0.17241380  0.08571429  0.18181819  0.16129032  0.00000000  0.22857143  0.11428571  0.14285715  0.14705883  0.25806451  0.21212122  0.18750000  0.24242425  0.24242425  0.20588236  0.29032257  0.31250000  0.37142858  0.33333334  0.20000000  0.28125000  0.26470590  0.20588236  0.25714287  0.31428573  0.24242425  0.17647059  0.17647059  0.20588236  0.21212122  0.16666667  0.14285715  0.17647059  0.17142858  0.23529412  0.14285715  0.17142858  0.22857143  0.22857143  0.22857143  0.14285715  0.14285715  0.14285715  0.20000000  0.23529412  0.26470590  0.23529412  0.23529412  0.38235295  0.24137931  0.17142858
Millerocaulis_kolbei                       0.44444445  0.38709676  0.50000000  0.57142860  0.53571427  0.54166669  0.54166669  0.51999998  0.24324325  0.29729730  0.48148149  0.36000001  0.42105263  0.44999999  0.43333334  0.40625000  0.27777779  0.42857143  0.39393941  0.37500000  0.38095239  0.51999998  0.57142860  0.17647059  0.10714286  0.18518518  0.22222222  0.57692307  0.56000000  0.33333334  0.33333334  0.23076923  0.22222222  0.30555555  0.26315790  0.18918920  0.22857143  0.19444445  0.18918920  0.28947368  0.26666668  0.27027026  0.28947368  0.27027026  0.26315790  0.27777779  0.34375000  0.42424244  0.36363637  0.27777779  0.20588236  0.29411766  0.29411766  0.35294119  0.33333334  0.28947368  0.23684211  0.27027026  0.35135135  0.32432431  0.33333334  0.36842105  0.37837839  0.34210527  0.37142858  0.43243244  0.34210527  0.45945945  0.44444445  0.43243244  0.31578946  0.31250000  0.32352942  0.34285715  0.30000001  0.28947368  0.22857143  0.32352942  0.22857143  0.00000000  0.26315790  0.31578946  0.27027026  0.20588236  0.30555555  0.26470590  0.25000000  0.36111110  0.35135135  0.33333334  0.35294119  0.35135135  0.37142858  0.25000000  0.28571430  0.27027026  0.30555555  0.43243244  0.37837839  0.27777779  0.24324325  0.32432431  0.29729730  0.30555555  0.36363637  0.28947368  0.29729730  0.28947368  0.29729730  0.28947368  0.40540540  0.44736841  0.39473686  0.43243244  0.28947368  0.28947368  0.21052632  0.32432431  0.35135135  0.32432431  0.35135135  0.33333334  0.38888890  0.28125000  0.26315790
Millerocaulis_livingstonensis              0.33333334  0.35483870  0.50000000  0.57142860  0.53571427  0.41666666  0.37500000  0.31999999  0.16216215  0.21621622  0.48148149  0.40000001  0.36842105  0.40000001  0.43333334  0.40625000  0.33333334  0.34285715  0.39393941  0.28125000  0.33333334  0.40000001  0.47619048  0.14705883  0.21428572  0.07407407  0.13888890  0.61538464  0.51999998  0.13888890  0.22222222  0.23076923  0.13888890  0.11111111  0.15789473  0.21621622  0.14285715  0.13888890  0.21621622  0.13157895  0.10000000  0.10810811  0.10526316  0.10810811  0.05263158  0.13888890  0.40625000  0.36363637  0.15151516  0.08333334  0.17647059  0.17647059  0.20588236  0.17647059  0.16666667  0.21052632  0.18421052  0.13513513  0.16216215  0.18918920  0.33333334  0.39473686  0.45945945  0.42105263  0.42857143  0.43243244  0.39473686  0.37837839  0.38888890  0.32432431  0.13157895  0.34375000  0.35294119  0.42857143  0.13333334  0.13157895  0.14285715  0.14705883  0.11428571  0.26315790  0.00000000  0.15789473  0.10810811  0.14705883  0.25000000  0.29411766  0.27777779  0.16666667  0.13513513  0.36363637  0.38235295  0.43243244  0.42857143  0.18750000  0.37142858  0.27027026  0.27777779  0.35135135  0.35135135  0.36111110  0.32432431  0.24324325  0.18918920  0.13888890  0.12121212  0.21052632  0.21621622  0.21052632  0.16216215  0.21052632  0.27027026  0.26315790  0.26315790  0.32432431  0.23684211  0.18421052  0.26315790  0.18918920  0.16216215  0.13513513  0.16216215  0.25000000  0.47222221  0.25000000  0.21052632
Millerocaulis_rajmahalensis                0.39285713  0.30303031  0.62068963  0.68965518  0.65517241  0.45833334  0.37500000  0.36000001  0.18918920  0.28205130  0.60714287  0.47999999  0.36842105  0.40000001  0.50000000  0.44117647  0.34999999  0.37837839  0.45714286  0.40625000  0.38095239  0.44000000  0.47619048  0.17647059  0.21428572  0.18518518  0.15789473  0.80769229  0.57692307  0.21052632  0.22222222  0.25000000  0.15789473  0.10526316  0.17500000  0.25641027  0.08108108  0.16666667  0.18421052  0.15000001  0.06451613  0.21621622  0.10000000  0.12820514  0.15789473  0.15789473  0.46875000  0.48571429  0.17142858  0.16666667  0.14285715  0.16666667  0.22222222  0.22222222  0.21052632  0.17500000  0.17500000  0.12820514  0.20512821  0.15384616  0.36842105  0.44999999  0.46153846  0.40000001  0.40540540  0.46153846  0.42500001  0.43589744  0.44736841  0.35897437  0.15000001  0.41176471  0.33333334  0.40540540  0.15625000  0.07894737  0.13513513  0.14705883  0.14285715  0.31578946  0.15789473  0.00000000  0.13513513  0.20000000  0.30555555  0.32352942  0.26315790  0.15789473  0.20512821  0.42857143  0.44444445  0.48717949  0.43243244  0.23529412  0.32432431  0.28205130  0.30555555  0.28205130  0.28205130  0.29729730  0.23076923  0.17948718  0.25641027  0.21052632  0.11428571  0.12500000  0.15384616  0.17500000  0.17948718  0.15000001  0.23076923  0.25000000  0.22499999  0.28205130  0.15000001  0.10000000  0.17500000  0.15384616  0.15384616  0.17948718  0.15384616  0.23684211  0.42105263  0.20588236  0.15000001
Millerocaulis_sahnii                       0.42307693  0.36666667  0.55555558  0.62962961  0.59259260  0.52173913  0.43478259  0.37500000  0.16666667  0.22222222  0.53846157  0.47999999  0.36842105  0.40000001  0.51724136  0.40625000  0.41176471  0.38235295  0.46875000  0.35483870  0.38095239  0.45833334  0.52380955  0.15151516  0.14814815  0.07407407  0.22857143  0.68000001  0.58333331  0.22857143  0.19230770  0.23999999  0.05555556  0.14285715  0.24324325  0.16666667  0.17142858  0.13888890  0.13888890  0.10810811  0.06666667  0.19444445  0.10810811  0.10810811  0.13513513  0.05555556  0.45161289  0.43750000  0.09090909  0.11111111  0.06060606  0.17647059  0.14705883  0.17647059  0.16666667  0.13513513  0.18918920  0.16666667  0.19444445  0.13888890  0.31428573  0.35135135  0.38888890  0.40540540  0.38235295  0.41666666  0.37837839  0.33333334  0.37142858  0.27777779  0.16216215  0.32258064  0.42424244  0.35294119  0.13793103  0.10810811  0.11428571  0.09090909  0.14705883  0.27027026  0.10810811  0.13513513  0.00000000  0.18181819  0.27777779  0.29411766  0.28571430  0.11111111  0.16666667  0.37500000  0.39393941  0.44444445  0.41176471  0.29032257  0.31428573  0.27777779  0.25714287  0.27777779  0.25000000  0.25000000  0.19444445  0.16666667  0.22222222  0.22857143  0.09375000  0.18918920  0.16666667  0.18918920  0.19444445  0.13513513  0.25000000  0.24324325  0.24324325  0.30555555  0.21621622  0.16216215  0.24324325  0.22222222  0.19444445  0.19444445  0.19444445  0.28571430  0.37142858  0.19354838  0.16216215
Osmunda_tekelili                           0.40740740  0.37500000  0.48148149  0.55555558  0.51851851  0.34999999  0.34999999  0.33333334  0.21212122  0.20588236  0.46153846  0.42857143  0.33333334  0.36842105  0.46666667  0.37500000  0.36842105  0.41176471  0.45454547  0.35483870  0.30000001  0.47826087  0.58823532  0.14705883  0.26923078  0.21739130  0.18181819  0.68000001  0.58333331  0.20512821  0.23999999  0.34615386  0.18181819  0.12121212  0.20000000  0.31428573  0.15625000  0.09375000  0.20000000  0.22857143  0.14814815  0.27272728  0.22857143  0.20588236  0.20588236  0.21212122  0.38709676  0.36666667  0.24242425  0.15625000  0.27272728  0.18181819  0.31250000  0.13513513  0.18918920  0.20512821  0.17948718  0.18421052  0.18421052  0.18421052  0.31428573  0.34285715  0.35294119  0.40000001  0.38235295  0.41176471  0.34285715  0.35294119  0.39393941  0.26470590  0.23076923  0.37500000  0.30303031  0.32352942  0.18518518  0.17647059  0.15625000  0.24242425  0.25806451  0.20588236  0.14705883  0.20000000  0.18181819  0.00000000  0.25000000  0.22857143  0.18181819  0.21621622  0.26315790  0.31250000  0.33333334  0.35294119  0.44117647  0.17241380  0.25000000  0.20588236  0.24242425  0.34210527  0.26315790  0.30303031  0.23076923  0.17948718  0.31578946  0.23684211  0.22857143  0.17948718  0.15789473  0.20512821  0.23684211  0.23076923  0.28947368  0.30769232  0.28205130  0.34210527  0.23076923  0.20512821  0.23076923  0.23684211  0.21052632  0.18421052  0.21052632  0.27027026  0.38235295  0.31250000  0.25714287
Osmunda_burgii                             0.50000000  0.50000000  0.53846157  0.53846157  0.50000000  0.36363637  0.31818181  0.47826087  0.22857143  0.22857143  0.60000002  0.45833334  0.47368422  0.50000000  0.51724136  0.50000000  0.41176471  0.51515150  0.46875000  0.45161289  0.42857143  0.43478259  0.47619048  0.29729730  0.11538462  0.33333334  0.20588236  0.70833331  0.58333331  0.26315790  0.26923078  0.31999999  0.30555555  0.22857143  0.27777779  0.28571430  0.28571430  0.22222222  0.22857143  0.33333334  0.30000001  0.28571430  0.33333334  0.30555555  0.27777779  0.27777779  0.50000000  0.48387095  0.39393941  0.30555555  0.31250000  0.35294119  0.32352942  0.36842105  0.27500001  0.30000001  0.30000001  0.28205130  0.35897437  0.37500000  0.32352942  0.44444445  0.40000001  0.47222221  0.45454547  0.48571429  0.41666666  0.40000001  0.42857143  0.37142858  0.27500001  0.48387095  0.36363637  0.36363637  0.27586207  0.22222222  0.20588236  0.34375000  0.21212122  0.30555555  0.25000000  0.30555555  0.27777779  0.25000000  0.00000000  0.07894737  0.08571429  0.30000001  0.33333334  0.35483870  0.37500000  0.42857143  0.48484850  0.26666668  0.11428571  0.19444445  0.08333334  0.17948718  0.12820514  0.14285715  0.23076923  0.25641027  0.28205130  0.34210527  0.33333334  0.20000000  0.17500000  0.27500001  0.35897437  0.30000001  0.12820514  0.15000001  0.17500000  0.15384616  0.22499999  0.25000000  0.25000000  0.25641027  0.28205130  0.28205130  0.28205130  0.28947368  0.38235295  0.33333334  0.27777779
Osmunda_dakotensis                         0.53846157  0.50000000  0.57692307  0.57692307  0.53846157  0.33333334  0.33333334  0.50000000  0.17647059  0.20588236  0.63999999  0.47826087  0.52631581  0.55000001  0.48275861  0.46875000  0.29411766  0.51612902  0.48387095  0.50000000  0.47619048  0.50000000  0.50000000  0.27777779  0.12000000  0.34615386  0.24242425  0.75000000  0.65217394  0.30555555  0.20000000  0.29166666  0.32352942  0.24242425  0.23529412  0.32352942  0.30303031  0.14705883  0.26470590  0.29411766  0.32142857  0.26470590  0.29411766  0.26470590  0.23529412  0.32352942  0.50000000  0.50000000  0.40625000  0.29411766  0.35483870  0.31250000  0.39393941  0.36111110  0.31578946  0.23684211  0.23684211  0.29729730  0.32432431  0.31578946  0.28125000  0.41176471  0.35294119  0.41176471  0.40625000  0.44117647  0.38235295  0.38235295  0.39393941  0.33333334  0.26315790  0.38709676  0.28125000  0.31250000  0.28571430  0.23529412  0.25000000  0.35483870  0.18750000  0.26470590  0.29411766  0.32352942  0.29411766  0.22857143  0.07894737  0.00000000  0.06060606  0.31578946  0.37837839  0.25806451  0.28125000  0.32352942  0.37500000  0.27586207  0.09090909  0.08823530  0.02857143  0.15789473  0.10526316  0.12121212  0.23684211  0.28947368  0.37837839  0.36111110  0.35294119  0.26315790  0.21052632  0.31578946  0.35135135  0.28947368  0.15789473  0.18421052  0.18421052  0.15789473  0.28947368  0.28947368  0.23684211  0.23684211  0.27027026  0.27027026  0.27027026  0.29729730  0.33333334  0.37931034  0.32352942
Osmunda_nebraskensis                       0.48148149  0.46875000  0.55555558  0.55555558  0.51851851  0.30434781  0.30434781  0.45833334  0.22857143  0.24324325  0.61538464  0.50000000  0.52631581  0.55000001  0.48387095  0.45454547  0.31578946  0.45714286  0.44117647  0.51612902  0.47619048  0.50000000  0.52380955  0.33333334  0.11538462  0.34615386  0.22222222  0.75999999  0.57692307  0.27777779  0.29629630  0.18518518  0.29729730  0.24324325  0.23684211  0.27027026  0.22222222  0.14285715  0.22222222  0.31578946  0.26666668  0.31428573  0.26315790  0.21621622  0.27777779  0.24324325  0.50000000  0.50000000  0.35294119  0.28571430  0.33333334  0.28571430  0.31428573  0.37142858  0.29729730  0.26315790  0.28947368  0.21621622  0.32432431  0.28947368  0.25000000  0.39473686  0.37837839  0.39473686  0.42857143  0.45945945  0.36842105  0.37837839  0.35135135  0.27027026  0.26315790  0.39393941  0.28571430  0.31428573  0.25806451  0.25000000  0.17142858  0.37500000  0.24242425  0.25000000  0.27777779  0.26315790  0.28571430  0.18181819  0.08571429  0.06060606  0.00000000  0.29729730  0.35135135  0.27272728  0.29411766  0.35135135  0.37142858  0.24242425  0.02777778  0.07894737  0.08571429  0.27027026  0.13513513  0.11111111  0.18918920  0.27027026  0.32432431  0.36111110  0.32352942  0.21052632  0.18421052  0.28947368  0.35135135  0.23684211  0.21621622  0.23684211  0.23684211  0.24324325  0.21052632  0.21052632  0.18421052  0.32432431  0.32432431  0.29729730  0.32432431  0.36111110  0.38888890  0.28125000  0.26315790
Osmunda_embreei                            0.37037036  0.34375000  0.59259260  0.66666669  0.62962961  0.50000000  0.40909091  0.34782609  0.20000000  0.24324325  0.57692307  0.41666666  0.21052632  0.25000000  0.45161289  0.32352942  0.42105263  0.34285715  0.41176471  0.32258064  0.23809524  0.34782609  0.52380955  0.18918920  0.30769232  0.18518518  0.22222222  0.66666669  0.47999999  0.10000000  0.19230770  0.22222222  0.10526316  0.21621622  0.23684211  0.21621622  0.18918920  0.25000000  0.19444445  0.21052632  0.09677419  0.20000000  0.13157895  0.13157895  0.19444445  0.10526316  0.40000001  0.42424244  0.05714286  0.11111111  0.09090909  0.13888890  0.08333334  0.15000001  0.11904762  0.16666667  0.21428572  0.17073171  0.19512194  0.14285715  0.38888890  0.42105263  0.45945945  0.47368422  0.37142858  0.45945945  0.44736841  0.40540540  0.40540540  0.35135135  0.16666667  0.39393941  0.45714286  0.40000001  0.12903225  0.19444445  0.13888890  0.09375000  0.24242425  0.36111110  0.16666667  0.15789473  0.11111111  0.21621622  0.30000001  0.31578946  0.29729730  0.00000000  0.14634146  0.45454547  0.47058824  0.51351351  0.42857143  0.25000000  0.29729730  0.34210527  0.30555555  0.26829270  0.21951219  0.30555555  0.24390244  0.21951219  0.19512194  0.20000000  0.10526316  0.19047619  0.19047619  0.21428572  0.17073171  0.14285715  0.21951219  0.23809524  0.21428572  0.26829270  0.23809524  0.21428572  0.26190478  0.14634146  0.14634146  0.14634146  0.14634146  0.20000000  0.44444445  0.18750000  0.15789473
Osmunda_cinnamomea_Cretaceous_Canada       0.44444445  0.46875000  0.50000000  0.57142860  0.57142860  0.47826087  0.47826087  0.37500000  0.25000000  0.23684211  0.51851851  0.33333334  0.44444445  0.47368422  0.58064514  0.45454547  0.55000001  0.47222221  0.52941179  0.43750000  0.40000001  0.33333334  0.40000001  0.21621622  0.33333334  0.11111111  0.16216215  0.60000002  0.47999999  0.17073171  0.29629630  0.25000000  0.13513513  0.18918920  0.17948718  0.13157895  0.21621622  0.25714287  0.18918920  0.23076923  0.12903225  0.19444445  0.12820514  0.13157895  0.13513513  0.13513513  0.54838711  0.35294119  0.17647059  0.20000000  0.11764706  0.25714287  0.20000000  0.25641027  0.21951219  0.25581396  0.16279070  0.11904762  0.19047619  0.16666667  0.45945945  0.41025642  0.47368422  0.48717949  0.44444445  0.44736841  0.46153846  0.44736841  0.45945945  0.36842105  0.13953489  0.39393941  0.42857143  0.44444445  0.15625000  0.21621622  0.16666667  0.24242425  0.20588236  0.35135135  0.13513513  0.20512821  0.16666667  0.26315790  0.33333334  0.37837839  0.35135135  0.14634146  0.00000000  0.47058824  0.48571429  0.50000000  0.44444445  0.18181819  0.33333334  0.36842105  0.38888890  0.33333334  0.35714287  0.36111110  0.28571430  0.23809524  0.04651163  0.04761905  0.02564103  0.20930232  0.21428572  0.18604651  0.06976745  0.16279070  0.26190478  0.25581396  0.23255815  0.28571430  0.25581396  0.23255815  0.27906978  0.19047619  0.18604651  0.20930232  0.18604651  0.16666667  0.43243244  0.27272728  0.17948718
Osmundacaulis_atherstonei                  0.42307693  0.41935483  0.51851851  0.55555558  0.51851851  0.10000000  0.10000000  0.23809524  0.27272728  0.31428573  0.53846157  0.33333334  0.55555558  0.52631581  0.40000001  0.46875000  0.26315790  0.39393941  0.37500000  0.44827586  0.52631581  0.31818181  0.33333334  0.43333334  0.29166666  0.44000000  0.35294119  0.58333331  0.56521738  0.38235295  0.29166666  0.30769232  0.39393941  0.36363637  0.34285715  0.37142858  0.40625000  0.25806451  0.35294119  0.37142858  0.33333334  0.33333334  0.37142858  0.32352942  0.33333334  0.39393941  0.53333336  0.45161289  0.37500000  0.35483870  0.40625000  0.37500000  0.43750000  0.40625000  0.42424244  0.34285715  0.37142858  0.38235295  0.41176471  0.41176471  0.05882353  0.08571429  0.08571429  0.08571429  0.17647059  0.14285715  0.05714286  0.08571429  0.09090909  0.11764706  0.37142858  0.12500000  0.15151516  0.08823530  0.39285713  0.36363637  0.34375000  0.38709676  0.29032257  0.33333334  0.36363637  0.42857143  0.37500000  0.31250000  0.35483870  0.25806451  0.27272728  0.45454547  0.47058824  0.00000000  0.00000000  0.00000000  0.05882353  0.36666667  0.31250000  0.23529412  0.25000000  0.34285715  0.31428573  0.21875000  0.34285715  0.42857143  0.47058824  0.44117647  0.46875000  0.40000001  0.35294119  0.42857143  0.41176471  0.40000001  0.34285715  0.37142858  0.34285715  0.34285715  0.40000001  0.37142858  0.34285715  0.42857143  0.44117647  0.41176471  0.44117647  0.47058824  0.11428571  0.35483870  0.37142858
Osmundacaulis_natalensis                   0.40740740  0.40625000  0.50000000  0.53571427  0.50000000  0.14285715  0.14285715  0.27272728  0.29411766  0.33333334  0.51851851  0.31818181  0.55555558  0.52631581  0.41935483  0.48484850  0.26315790  0.38235295  0.39393941  0.46666667  0.50000000  0.34782609  0.33333334  0.45161289  0.31999999  0.44000000  0.37142858  0.60000002  0.58333331  0.40000001  0.31999999  0.33333334  0.41176471  0.38235295  0.36111110  0.38888890  0.42424244  0.28125000  0.37142858  0.38888890  0.35714287  0.32352942  0.38888890  0.31428573  0.35294119  0.38235295  0.54838711  0.46875000  0.39393941  0.37500000  0.42424244  0.39393941  0.45454547  0.42424244  0.44117647  0.36111110  0.38888890  0.40000001  0.42857143  0.42857143  0.05714286  0.08333334  0.08333334  0.08333334  0.17142858  0.13888890  0.05555556  0.08333334  0.08823530  0.11428571  0.38888890  0.12121212  0.14705883  0.08571429  0.41379312  0.38235295  0.36363637  0.40625000  0.31250000  0.35294119  0.38235295  0.44444445  0.39393941  0.33333334  0.37500000  0.28125000  0.29411766  0.47058824  0.48571429  0.00000000  0.00000000  0.00000000  0.05714286  0.38709676  0.33333334  0.25714287  0.27272728  0.36111110  0.33333334  0.24242425  0.36111110  0.44444445  0.48571429  0.45714286  0.48484850  0.41666666  0.37142858  0.44444445  0.42857143  0.41666666  0.36111110  0.38888890  0.36111110  0.36111110  0.41666666  0.38888890  0.36111110  0.44444445  0.45714286  0.42857143  0.45714286  0.48571429  0.11111111  0.37500000  0.38888890
Osmundacaulis_skidegatensis                0.42857143  0.42424244  0.48275861  0.51724136  0.48275861  0.25000000  0.25000000  0.36000001  0.35135135  0.35897437  0.50000000  0.31999999  0.57894737  0.55000001  0.43750000  0.50000000  0.30000001  0.41666666  0.41176471  0.48387095  0.52380955  0.36000001  0.28571430  0.47058824  0.37037036  0.48148149  0.39473686  0.57692307  0.57692307  0.43243244  0.37037036  0.33333334  0.43243244  0.43243244  0.38461539  0.39473686  0.44444445  0.34285715  0.40540540  0.43589744  0.40000001  0.37837839  0.43589744  0.36842105  0.40540540  0.43243244  0.56250000  0.45714286  0.41176471  0.42857143  0.44117647  0.42857143  0.48571429  0.42857143  0.48648649  0.41025642  0.38461539  0.44736841  0.47368422  0.44736841  0.10810811  0.07692308  0.07692308  0.10256410  0.16216215  0.12820514  0.05128205  0.12820514  0.13513513  0.15789473  0.43589744  0.11764706  0.13888890  0.08108108  0.46875000  0.43243244  0.41666666  0.42424244  0.37142858  0.35135135  0.43243244  0.48717949  0.44444445  0.35294119  0.42857143  0.32352942  0.35135135  0.51351351  0.50000000  0.00000000  0.00000000  0.00000000  0.05405406  0.41176471  0.38888890  0.28947368  0.33333334  0.41025642  0.38461539  0.30555555  0.39473686  0.47368422  0.50000000  0.43243244  0.50000000  0.46153846  0.42105263  0.46153846  0.42105263  0.46153846  0.41025642  0.43589744  0.41025642  0.41025642  0.46153846  0.43589744  0.38461539  0.48717949  0.50000000  0.47368422  0.50000000  0.50000000  0.10526316  0.39393941  0.43589744
Osmundacaulis_whittlesii                   0.46428570  0.42424244  0.51724136  0.55172414  0.51724136  0.22727273  0.22727273  0.34782609  0.34285715  0.24324325  0.53571427  0.30434781  0.57894737  0.55000001  0.46875000  0.44117647  0.34999999  0.44444445  0.44117647  0.51612902  0.52380955  0.40000001  0.21052632  0.43750000  0.40000001  0.36000001  0.41666666  0.57692307  0.57692307  0.48648649  0.44444445  0.29629630  0.40000001  0.42857143  0.40540540  0.36111110  0.38235295  0.39393941  0.37142858  0.40540540  0.35714287  0.37142858  0.40540540  0.33333334  0.40000001  0.40000001  0.65625000  0.39393941  0.38235295  0.42424244  0.37500000  0.45714286  0.42424244  0.45714286  0.48571429  0.43243244  0.37837839  0.44444445  0.47222221  0.36111110  0.16216215  0.08108108  0.10810811  0.13513513  0.16216215  0.10810811  0.10810811  0.13513513  0.11428571  0.16666667  0.40540540  0.14705883  0.13888890  0.10810811  0.40000001  0.42857143  0.44117647  0.45454547  0.33333334  0.37142858  0.42857143  0.43243244  0.41176471  0.44117647  0.48484850  0.37500000  0.37142858  0.42857143  0.44444445  0.05882353  0.05714286  0.05405406  0.00000000  0.37500000  0.35294119  0.33333334  0.38235295  0.35135135  0.35135135  0.29411766  0.38888890  0.41666666  0.44444445  0.44444445  0.45454547  0.45945945  0.47222221  0.37837839  0.44444445  0.37837839  0.32432431  0.37837839  0.35135135  0.35135135  0.45945945  0.43243244  0.37837839  0.48648649  0.50000000  0.47222221  0.50000000  0.41666666  0.13513513  0.36363637  0.35135135
Todea_tidwellii                            0.40000001  0.42857143  0.42307693  0.50000000  0.46153846  0.41666666  0.37500000  0.36000001  0.21875000  0.17647059  0.40000001  0.40000001  0.36842105  0.40000001  0.48148149  0.37931034  0.33333334  0.48387095  0.48275861  0.44444445  0.38095239  0.40000001  0.42857143  0.29032257  0.27272728  0.20000000  0.14705883  0.58333331  0.47999999  0.21875000  0.30434781  0.21739130  0.25000000  0.18750000  0.14705883  0.18181819  0.16129032  0.20000000  0.21875000  0.32352942  0.19230770  0.25000000  0.23529412  0.15151516  0.21875000  0.25000000  0.44827586  0.27272728  0.27586207  0.30000001  0.24137931  0.30000001  0.26666668  0.33333334  0.31250000  0.26470590  0.17647059  0.20588236  0.30303031  0.21212122  0.40625000  0.44117647  0.41176471  0.47058824  0.37500000  0.44117647  0.47058824  0.47058824  0.46875000  0.38235295  0.23529412  0.40000001  0.29032257  0.34375000  0.16129032  0.21875000  0.18750000  0.35714287  0.20000000  0.25000000  0.18750000  0.23529412  0.29032257  0.17241380  0.26666668  0.27586207  0.24242425  0.25000000  0.18181819  0.36666667  0.38709676  0.41176471  0.37500000  0.00000000  0.25806451  0.27272728  0.29032257  0.29411766  0.23529412  0.25000000  0.21212122  0.21212122  0.18181819  0.18750000  0.23333333  0.20588236  0.21212122  0.20588236  0.21212122  0.23529412  0.23529412  0.29411766  0.20588236  0.23529412  0.20588236  0.20588236  0.20588236  0.14705883  0.15151516  0.12121212  0.15151516  0.06060606  0.42424244  0.24137931  0.26470590
Osmunda_bransonii                          0.57692307  0.51612902  0.57692307  0.57692307  0.53846157  0.28571430  0.28571430  0.50000000  0.26470590  0.22222222  0.63999999  0.47826087  0.50000000  0.52631581  0.53333336  0.42424244  0.38888890  0.52941179  0.48484850  0.56666666  0.44999999  0.45454547  0.50000000  0.34375000  0.15384616  0.34615386  0.25714287  0.75000000  0.62500000  0.34285715  0.31999999  0.19230770  0.29729730  0.30555555  0.29729730  0.25000000  0.30555555  0.22857143  0.20000000  0.37837839  0.33333334  0.35294119  0.32432431  0.24324325  0.34285715  0.27027026  0.55172414  0.50000000  0.38235295  0.37142858  0.31250000  0.37142858  0.31428573  0.42857143  0.35135135  0.29729730  0.32432431  0.25000000  0.36111110  0.27027026  0.28571430  0.37837839  0.36111110  0.43243244  0.41176471  0.44444445  0.40540540  0.36111110  0.33333334  0.27777779  0.29729730  0.40625000  0.32352942  0.29411766  0.26666668  0.31428573  0.22857143  0.45161289  0.28125000  0.28571430  0.37142858  0.32432431  0.31428573  0.25000000  0.11428571  0.09090909  0.02777778  0.29729730  0.33333334  0.31250000  0.33333334  0.38888890  0.35294119  0.25806451  0.00000000  0.16216215  0.11764706  0.19444445  0.11111111  0.08571429  0.13888890  0.25000000  0.27777779  0.40000001  0.33333334  0.21621622  0.21621622  0.27027026  0.38888890  0.21621622  0.13888890  0.18918920  0.18918920  0.16666667  0.21621622  0.24324325  0.18918920  0.33333334  0.36111110  0.36111110  0.36111110  0.31428573  0.34285715  0.29032257  0.24324325
Osmunda_moorei                             0.42857143  0.48484850  0.53571427  0.53571427  0.50000000  0.34782609  0.34782609  0.50000000  0.27777779  0.31578946  0.59259260  0.45833334  0.52631581  0.55000001  0.43750000  0.47058824  0.25000000  0.41666666  0.40000001  0.46875000  0.47619048  0.54166669  0.47619048  0.32352942  0.18518518  0.37037036  0.18918920  0.75999999  0.57692307  0.29729730  0.33333334  0.21428572  0.23684211  0.21052632  0.17948718  0.31578946  0.24324325  0.13888890  0.27027026  0.28205130  0.22580644  0.33333334  0.25641027  0.18421052  0.27027026  0.28947368  0.48387095  0.50000000  0.28571430  0.27777779  0.32352942  0.27777779  0.36111110  0.30555555  0.34210527  0.23076923  0.23076923  0.26315790  0.31578946  0.25641027  0.24324325  0.30769232  0.31578946  0.30769232  0.36111110  0.39473686  0.28205130  0.36842105  0.34210527  0.23684211  0.25641027  0.35294119  0.27777779  0.27777779  0.28125000  0.24324325  0.22222222  0.33333334  0.26470590  0.27027026  0.27027026  0.28205130  0.27777779  0.20588236  0.19444445  0.08823530  0.07894737  0.34210527  0.36842105  0.23529412  0.25714287  0.28947368  0.33333334  0.27272728  0.16216215  0.00000000  0.13888890  0.26315790  0.18421052  0.13888890  0.23684211  0.28947368  0.42105263  0.32432431  0.34285715  0.28205130  0.23076923  0.28205130  0.31578946  0.28205130  0.28947368  0.23076923  0.20512821  0.23684211  0.30769232  0.25641027  0.20512821  0.34210527  0.28947368  0.26315790  0.28947368  0.40540540  0.32432431  0.30303031  0.30769232
Osmunda_crossii                            0.51851851  0.45161289  0.55555558  0.55555558  0.51851851  0.30434781  0.21739130  0.41666666  0.13888890  0.19444445  0.61538464  0.45833334  0.47368422  0.50000000  0.46666667  0.46875000  0.27777779  0.45454547  0.46875000  0.48387095  0.47619048  0.45833334  0.42857143  0.28571430  0.11538462  0.33333334  0.28571430  0.72000003  0.60000002  0.28571430  0.18518518  0.20000000  0.31428573  0.25714287  0.27777779  0.34285715  0.29411766  0.17142858  0.31428573  0.27777779  0.27586207  0.27777779  0.27777779  0.22857143  0.25000000  0.28571430  0.45161289  0.50000000  0.37500000  0.31428573  0.34375000  0.27272728  0.36363637  0.35294119  0.30555555  0.24324325  0.27027026  0.25000000  0.30555555  0.32432431  0.26470590  0.41666666  0.36111110  0.41666666  0.41176471  0.44444445  0.38888890  0.36111110  0.37142858  0.31428573  0.29729730  0.37500000  0.29411766  0.32352942  0.23333333  0.22222222  0.21212122  0.34375000  0.20588236  0.30555555  0.27777779  0.30555555  0.25714287  0.24242425  0.08333334  0.02857143  0.08571429  0.30555555  0.38888890  0.25000000  0.27272728  0.33333334  0.38235295  0.29032257  0.11764706  0.13888890  0.00000000  0.16216215  0.10810811  0.11764706  0.22222222  0.27777779  0.38888890  0.40000001  0.33333334  0.24324325  0.21621622  0.35135135  0.36111110  0.27027026  0.16216215  0.18918920  0.21621622  0.18918920  0.24324325  0.24324325  0.21621622  0.27027026  0.30555555  0.27777779  0.30555555  0.36111110  0.37142858  0.33333334  0.36111110
Osmunda_arnoldii                           0.53571427  0.45454547  0.55172414  0.55172414  0.51724136  0.37500000  0.29166666  0.47999999  0.24324325  0.23076923  0.60714287  0.47999999  0.47368422  0.50000000  0.50000000  0.50000000  0.34999999  0.50000000  0.50000000  0.54838711  0.47619048  0.47999999  0.38095239  0.28947368  0.22222222  0.33333334  0.28947368  0.76923078  0.61538464  0.36585367  0.29629630  0.25925925  0.29729730  0.24324325  0.30769232  0.34210527  0.27777779  0.31428573  0.24324325  0.28205130  0.23333333  0.35135135  0.30769232  0.23684211  0.32432431  0.29729730  0.56250000  0.48571429  0.29411766  0.37142858  0.23529412  0.40000001  0.31428573  0.35897437  0.31707317  0.25581396  0.25581396  0.28571430  0.35714287  0.26190478  0.35135135  0.38461539  0.33333334  0.48717949  0.35135135  0.38461539  0.41025642  0.33333334  0.37837839  0.34210527  0.27906978  0.44117647  0.33333334  0.29729730  0.25000000  0.21621622  0.27777779  0.33333334  0.25714287  0.43243244  0.35135135  0.28205130  0.27777779  0.34210527  0.17948718  0.15789473  0.27027026  0.26829270  0.33333334  0.34285715  0.36111110  0.41025642  0.35135135  0.29411766  0.19444445  0.26315790  0.16216215  0.00000000  0.09302326  0.08333334  0.21428572  0.19047619  0.33333334  0.36585367  0.28947368  0.23255815  0.21428572  0.23255815  0.33333334  0.23255815  0.06976745  0.06976745  0.06976745  0.04651163  0.25581396  0.23255815  0.25581396  0.20930232  0.21428572  0.23809524  0.21428572  0.23809524  0.28947368  0.30303031  0.28205130
ALT2_Osmunda_dowkeri_CHANDLER              0.53571427  0.42424244  0.55172414  0.55172414  0.51724136  0.37500000  0.29166666  0.47999999  0.24324325  0.23076923  0.60714287  0.47999999  0.47368422  0.50000000  0.53125000  0.44117647  0.40000001  0.52777779  0.52941179  0.51612902  0.47619048  0.51999998  0.42857143  0.34210527  0.22222222  0.37037036  0.31578946  0.73076922  0.61538464  0.31707317  0.33333334  0.22222222  0.24324325  0.29729730  0.33333334  0.31578946  0.25000000  0.28571430  0.24324325  0.38461539  0.26666668  0.40540540  0.33333334  0.26315790  0.37837839  0.24324325  0.53125000  0.48571429  0.29411766  0.37142858  0.26470590  0.37142858  0.28571430  0.35897437  0.31707317  0.25581396  0.30232558  0.33333334  0.40476191  0.28571430  0.35135135  0.38461539  0.30769232  0.46153846  0.35135135  0.38461539  0.41025642  0.33333334  0.40540540  0.28947368  0.32558140  0.41176471  0.30555555  0.24324325  0.25000000  0.27027026  0.22222222  0.36363637  0.31428573  0.37837839  0.35135135  0.28205130  0.25000000  0.26315790  0.12820514  0.10526316  0.13513513  0.21951219  0.35714287  0.31428573  0.33333334  0.38461539  0.35135135  0.23529412  0.11111111  0.18421052  0.10810811  0.09302326  0.00000000  0.08333334  0.21428572  0.23809524  0.35714287  0.39024389  0.31578946  0.25581396  0.21428572  0.27906978  0.35714287  0.27906978  0.11627907  0.16279070  0.11627907  0.09302326  0.27906978  0.27906978  0.27906978  0.23255815  0.26190478  0.23809524  0.26190478  0.23809524  0.31578946  0.27272728  0.30769232
ALT2_Osmunda_chandleri                     0.46153846  0.46666667  0.53846157  0.53846157  0.50000000  0.39130434  0.30434781  0.45833334  0.22857143  0.22222222  0.56000000  0.44000000  0.42105263  0.44999999  0.44827586  0.43750000  0.29411766  0.44117647  0.40625000  0.53333336  0.42857143  0.45833334  0.42857143  0.28125000  0.07692308  0.30769232  0.22857143  0.75999999  0.60000002  0.37142858  0.26923078  0.16000000  0.22222222  0.25714287  0.27027026  0.19444445  0.25714287  0.22857143  0.16666667  0.27027026  0.23333333  0.34285715  0.27027026  0.18918920  0.33333334  0.22222222  0.50000000  0.48484850  0.27272728  0.37142858  0.21212122  0.32352942  0.23529412  0.35294119  0.30555555  0.18918920  0.24324325  0.22222222  0.33333334  0.22222222  0.22857143  0.29729730  0.27777779  0.35135135  0.32352942  0.36111110  0.32432431  0.30555555  0.28571430  0.25000000  0.27027026  0.32258064  0.30303031  0.23529412  0.20689656  0.25000000  0.20000000  0.34375000  0.24242425  0.27777779  0.36111110  0.29729730  0.25000000  0.30303031  0.14285715  0.12121212  0.11111111  0.30555555  0.36111110  0.21875000  0.24242425  0.30555555  0.29411766  0.25000000  0.08571429  0.13888890  0.11764706  0.08333334  0.08333334  0.00000000  0.05555556  0.16666667  0.30555555  0.40000001  0.31250000  0.18918920  0.16666667  0.21621622  0.36111110  0.16216215  0.16666667  0.16216215  0.13513513  0.11111111  0.18918920  0.18918920  0.13513513  0.27777779  0.27777779  0.27777779  0.27777779  0.31428573  0.25714287  0.19354838  0.24324325
Osmunda_oregonensis                        0.42857143  0.45454547  0.55172414  0.62068963  0.58620691  0.47826087  0.39130434  0.37500000  0.16666667  0.21052632  0.53571427  0.45833334  0.31578946  0.34999999  0.46875000  0.38235295  0.34999999  0.44444445  0.45714286  0.50000000  0.33333334  0.45833334  0.50000000  0.16216215  0.10714286  0.23076923  0.16216215  0.73076922  0.56000000  0.34146342  0.15384616  0.25000000  0.16216215  0.18918920  0.20512821  0.15384616  0.19444445  0.17142858  0.13157895  0.23076923  0.16666667  0.27777779  0.20512821  0.13157895  0.27027026  0.16216215  0.46875000  0.44117647  0.22857143  0.31428573  0.17142858  0.25714287  0.19444445  0.23076923  0.21951219  0.13953489  0.16279070  0.14285715  0.21428572  0.11904762  0.29729730  0.38461539  0.36842105  0.41025642  0.36111110  0.44736841  0.41025642  0.39473686  0.37837839  0.31578946  0.18604651  0.38235295  0.40000001  0.33333334  0.12903225  0.18918920  0.13888890  0.29411766  0.17647059  0.24324325  0.32432431  0.23076923  0.19444445  0.23076923  0.23076923  0.23684211  0.18918920  0.24390244  0.28571430  0.34285715  0.36111110  0.39473686  0.38888890  0.21212122  0.13888890  0.23684211  0.22222222  0.21428572  0.21428572  0.05555556  0.00000000  0.09302326  0.23809524  0.31707317  0.23684211  0.09302326  0.09523810  0.11627907  0.28571430  0.06976745  0.23809524  0.25581396  0.20930232  0.21428572  0.11627907  0.11627907  0.09302326  0.23809524  0.23809524  0.26190478  0.23809524  0.26829270  0.32432431  0.17647059  0.17948718
Osmunda_pluma                              0.46428570  0.45454547  0.55172414  0.62068963  0.58620691  0.43478259  0.34782609  0.33333334  0.16666667  0.18421052  0.53571427  0.45833334  0.31578946  0.34999999  0.53125000  0.38235295  0.44999999  0.47222221  0.54285717  0.46875000  0.33333334  0.45833334  0.44999999  0.13513513  0.21428572  0.19230770  0.16216215  0.73076922  0.60000002  0.31707317  0.19230770  0.25000000  0.18918920  0.08108108  0.20512821  0.25641027  0.13888890  0.20000000  0.18421052  0.17948718  0.13333334  0.27777779  0.20512821  0.13157895  0.24324325  0.16216215  0.46875000  0.38235295  0.20000000  0.25714287  0.20000000  0.22857143  0.22222222  0.15384616  0.14634146  0.18604651  0.11627907  0.11904762  0.16666667  0.11904762  0.40540540  0.43589744  0.39473686  0.48717949  0.36111110  0.44736841  0.46153846  0.42105263  0.45945945  0.34210527  0.18604651  0.47058824  0.40000001  0.36111110  0.12903225  0.10810811  0.13888890  0.23529412  0.17647059  0.32432431  0.24324325  0.17948718  0.16666667  0.17948718  0.25641027  0.28947368  0.27027026  0.21951219  0.23809524  0.42857143  0.44444445  0.47368422  0.41666666  0.21212122  0.25000000  0.28947368  0.27777779  0.19047619  0.23809524  0.16666667  0.09302326  0.00000000  0.23809524  0.26829270  0.18421052  0.06976745  0.09523810  0.06976745  0.23809524  0.06976745  0.21428572  0.20930232  0.16279070  0.19047619  0.11627907  0.06976745  0.11627907  0.21428572  0.19047619  0.21428572  0.19047619  0.24390244  0.35135135  0.17647059  0.15384616
Osmunda_precinnamomea                      0.44444445  0.46875000  0.50000000  0.57142860  0.57142860  0.47826087  0.47826087  0.37500000  0.25000000  0.23684211  0.51851851  0.33333334  0.44444445  0.47368422  0.58064514  0.45454547  0.55000001  0.52777779  0.52941179  0.46875000  0.40000001  0.33333334  0.40000001  0.21621622  0.25925925  0.11111111  0.16216215  0.60000002  0.47999999  0.21951219  0.29629630  0.25000000  0.16216215  0.24324325  0.23076923  0.07894737  0.21621622  0.31428573  0.13513513  0.28205130  0.19354838  0.19444445  0.17948718  0.18421052  0.18918920  0.13513513  0.54838711  0.35294119  0.23529412  0.25714287  0.11764706  0.31428573  0.14285715  0.30769232  0.21951219  0.30232558  0.20930232  0.11904762  0.23809524  0.21428572  0.45945945  0.43589744  0.47368422  0.51282054  0.44444445  0.44736841  0.48717949  0.44736841  0.45945945  0.42105263  0.18604651  0.39393941  0.42857143  0.44444445  0.15625000  0.27027026  0.16666667  0.30303031  0.20588236  0.29729730  0.18918920  0.25641027  0.22222222  0.31578946  0.28205130  0.37837839  0.32432431  0.19512194  0.04651163  0.47058824  0.48571429  0.50000000  0.44444445  0.18181819  0.27777779  0.42105263  0.38888890  0.33333334  0.35714287  0.30555555  0.23809524  0.23809524  0.00000000  0.09523810  0.07692308  0.18604651  0.21428572  0.18604651  0.11627907  0.16279070  0.26190478  0.30232558  0.27906978  0.28571430  0.20930232  0.23255815  0.25581396  0.19047619  0.23255815  0.25581396  0.23255815  0.16666667  0.43243244  0.24242425  0.15384616
Osmunda_cinnamomea_Neogene_USA             0.40740740  0.43750000  0.53571427  0.60714287  0.60714287  0.54545456  0.54545456  0.43478259  0.25714287  0.29729730  0.55555558  0.30434781  0.44444445  0.47368422  0.54838711  0.48484850  0.50000000  0.47222221  0.50000000  0.40625000  0.40000001  0.37500000  0.31578946  0.16666667  0.30769232  0.19230770  0.11111111  0.63999999  0.51999998  0.17073171  0.29629630  0.25000000  0.13888890  0.19444445  0.13157895  0.16216215  0.16666667  0.26470590  0.22222222  0.23684211  0.16666667  0.20000000  0.13157895  0.18918920  0.13888890  0.19444445  0.51612902  0.36363637  0.20588236  0.20588236  0.15151516  0.25714287  0.23529412  0.20512821  0.22499999  0.23809524  0.11904762  0.12195122  0.19512194  0.17073171  0.45945945  0.39473686  0.45945945  0.44736841  0.44444445  0.43243244  0.39473686  0.48648649  0.50000000  0.40540540  0.14285715  0.39393941  0.37142858  0.44444445  0.19354838  0.22222222  0.20000000  0.21212122  0.21212122  0.30555555  0.13888890  0.21052632  0.22857143  0.23684211  0.34210527  0.36111110  0.36111110  0.20000000  0.04761905  0.44117647  0.45714286  0.43243244  0.44444445  0.18750000  0.40000001  0.32432431  0.40000001  0.36585367  0.39024389  0.40000001  0.31707317  0.26829270  0.09523810  0.00000000  0.05128205  0.21428572  0.21951219  0.19047619  0.02380952  0.21428572  0.31707317  0.30952382  0.26190478  0.31707317  0.26190478  0.23809524  0.23809524  0.17073171  0.16666667  0.19047619  0.16666667  0.19512194  0.43243244  0.30303031  0.23684211
Osmunda_cinnamomea_Neogene_Japan           0.44000000  0.40000001  0.60000002  0.68000001  0.68000001  0.50000000  0.44999999  0.33333334  0.15625000  0.26470590  0.62500000  0.42857143  0.41176471  0.44444445  0.58620691  0.48387095  0.50000000  0.45454547  0.53125000  0.43333334  0.42105263  0.40909091  0.38888890  0.14705883  0.26086956  0.12000000  0.15151516  0.72727275  0.54166669  0.15789473  0.20000000  0.21428572  0.08823530  0.14705883  0.17142858  0.17647059  0.14705883  0.21875000  0.18181819  0.14285715  0.10000000  0.18750000  0.05714286  0.08823530  0.12121212  0.08823530  0.50000000  0.43333334  0.12500000  0.15625000  0.06451613  0.18181819  0.15625000  0.18918920  0.15789473  0.17948718  0.12820514  0.05263158  0.13157895  0.12820514  0.41176471  0.42857143  0.47058824  0.48571429  0.45454547  0.47058824  0.42857143  0.44117647  0.44117647  0.35294119  0.10256410  0.40625000  0.42424244  0.45454547  0.10000000  0.12121212  0.12121212  0.13333334  0.16666667  0.36363637  0.12121212  0.11428571  0.09375000  0.22857143  0.33333334  0.35294119  0.32352942  0.10526316  0.02564103  0.46875000  0.48484850  0.50000000  0.45454547  0.23333333  0.33333334  0.34285715  0.33333334  0.28947368  0.31578946  0.31250000  0.23684211  0.18421052  0.07692308  0.05128205  0.00000000  0.12820514  0.15384616  0.17948718  0.02564103  0.10256410  0.26315790  0.25641027  0.23076923  0.28947368  0.17948718  0.15384616  0.20512821  0.13157895  0.12820514  0.15384616  0.12820514  0.21052632  0.44117647  0.20000000  0.14285715
Osmunda_iliaensis                          0.42857143  0.39393941  0.58620691  0.65517241  0.62068963  0.41666666  0.33333334  0.31999999  0.13513513  0.23076923  0.57142860  0.47999999  0.31578946  0.34999999  0.50000000  0.44117647  0.40000001  0.43243244  0.48571429  0.43750000  0.33333334  0.44000000  0.47619048  0.13157895  0.14285715  0.22222222  0.10526316  0.76923078  0.57692307  0.23809524  0.14814815  0.17857143  0.18421052  0.10526316  0.15000001  0.20512821  0.10810811  0.16666667  0.13157895  0.20000000  0.12903225  0.24324325  0.12500000  0.15384616  0.21052632  0.13157895  0.43750000  0.45714286  0.22857143  0.22222222  0.14285715  0.19444445  0.16666667  0.20000000  0.16666667  0.18181819  0.15909091  0.06976745  0.18604651  0.16279070  0.34210527  0.47499999  0.43589744  0.47499999  0.40540540  0.48717949  0.44999999  0.43589744  0.44736841  0.35897437  0.15909091  0.47058824  0.36111110  0.40540540  0.12500000  0.07894737  0.08108108  0.20588236  0.14285715  0.28947368  0.21052632  0.12500000  0.18918920  0.17948718  0.20000000  0.26315790  0.21052632  0.19047619  0.20930232  0.40000001  0.41666666  0.46153846  0.45945945  0.20588236  0.21621622  0.28205130  0.24324325  0.23255815  0.25581396  0.18918920  0.09302326  0.06976745  0.18604651  0.21428572  0.12820514  0.00000000  0.06976745  0.11363637  0.18604651  0.06818182  0.20930232  0.22727273  0.20454545  0.23255815  0.02272727  0.04545455  0.06818182  0.16279070  0.18604651  0.20930232  0.18604651  0.26190478  0.39473686  0.14705883  0.12500000
Osmunda_shimokawaensis                     0.39285713  0.39393941  0.57142860  0.64285713  0.60714287  0.43478259  0.34782609  0.33333334  0.16666667  0.26315790  0.55555558  0.45833334  0.31578946  0.34999999  0.46875000  0.44117647  0.34999999  0.41666666  0.48571429  0.43750000  0.33333334  0.41666666  0.52380955  0.18421052  0.14814815  0.25925925  0.13513513  0.75999999  0.53846157  0.21951219  0.14814815  0.25000000  0.18421052  0.10526316  0.17948718  0.23684211  0.13513513  0.13888890  0.16216215  0.20512821  0.09677419  0.25000000  0.17948718  0.13157895  0.21621622  0.13157895  0.41935483  0.47058824  0.20000000  0.22222222  0.20588236  0.22222222  0.22222222  0.20000000  0.11904762  0.16279070  0.13953489  0.09523810  0.19047619  0.18604651  0.32432431  0.43589744  0.39473686  0.43589744  0.38888890  0.47368422  0.41025642  0.39473686  0.44736841  0.31578946  0.13953489  0.41176471  0.38888890  0.36111110  0.12500000  0.10810811  0.05555556  0.21212122  0.17647059  0.29729730  0.21621622  0.15384616  0.16666667  0.15789473  0.17500000  0.21052632  0.18421052  0.19047619  0.21428572  0.35294119  0.37142858  0.42105263  0.47222221  0.21212122  0.21621622  0.23076923  0.21621622  0.21428572  0.21428572  0.16666667  0.09523810  0.09523810  0.21428572  0.21951219  0.15384616  0.06976745  0.00000000  0.13953489  0.19047619  0.11627907  0.21428572  0.20930232  0.18604651  0.21428572  0.11627907  0.06976745  0.13953489  0.16666667  0.14285715  0.16666667  0.14285715  0.24390244  0.35135135  0.21212122  0.17948718
Osmunda_wehrii                             0.39285713  0.45454547  0.55172414  0.62068963  0.58620691  0.50000000  0.45833334  0.44000000  0.21621622  0.23076923  0.53571427  0.40000001  0.36842105  0.40000001  0.50000000  0.41176471  0.44999999  0.45945945  0.48571429  0.43750000  0.33333334  0.44000000  0.42857143  0.13157895  0.25000000  0.18518518  0.13157895  0.69230771  0.53846157  0.26190478  0.29629630  0.25000000  0.15789473  0.15789473  0.17500000  0.17948718  0.10810811  0.25000000  0.13157895  0.22499999  0.12903225  0.24324325  0.20000000  0.15384616  0.21052632  0.15789473  0.53125000  0.40000001  0.17142858  0.25000000  0.17142858  0.27777779  0.19444445  0.17500000  0.19047619  0.18181819  0.15909091  0.11627907  0.20930232  0.09302326  0.42105263  0.40000001  0.38461539  0.44999999  0.35135135  0.41025642  0.42500001  0.41025642  0.44736841  0.35897437  0.13636364  0.41176471  0.38888890  0.35135135  0.12500000  0.18421052  0.16216215  0.23529412  0.17142858  0.28947368  0.21052632  0.17500000  0.18918920  0.20512821  0.27500001  0.31578946  0.28947368  0.21428572  0.18604651  0.42857143  0.44444445  0.46153846  0.37837839  0.20588236  0.27027026  0.28205130  0.35135135  0.23255815  0.27906978  0.21621622  0.11627907  0.06976745  0.18604651  0.19047619  0.17948718  0.11363637  0.13953489  0.00000000  0.20930232  0.06818182  0.20930232  0.20454545  0.15909091  0.18604651  0.15909091  0.09090909  0.13636364  0.20930232  0.18604651  0.20930232  0.18604651  0.19047619  0.34210527  0.17647059  0.12500000
Osmunda_cinnamomea                         0.44444445  0.40625000  0.57142860  0.64285713  0.64285713  0.47826087  0.43478259  0.33333334  0.22222222  0.31578946  0.59259260  0.33333334  0.44444445  0.47368422  0.58064514  0.51515150  0.50000000  0.47222221  0.52941179  0.43750000  0.44999999  0.41666666  0.34999999  0.13513513  0.25925925  0.18518518  0.13513513  0.68000001  0.56000000  0.19512194  0.25925925  0.21428572  0.10810811  0.18918920  0.15384616  0.18421052  0.13513513  0.25714287  0.21621622  0.20512821  0.12903225  0.22222222  0.10256410  0.15789473  0.16216215  0.16216215  0.48387095  0.38235295  0.17647059  0.20000000  0.11764706  0.22857143  0.20000000  0.17948718  0.19512194  0.20930232  0.09302326  0.09523810  0.16666667  0.14285715  0.45945945  0.38461539  0.44736841  0.41025642  0.44444445  0.42105263  0.38461539  0.47368422  0.48648649  0.39473686  0.16279070  0.39393941  0.37142858  0.44444445  0.15625000  0.18918920  0.16666667  0.18181819  0.23529412  0.29729730  0.16216215  0.17948718  0.19444445  0.23684211  0.35897437  0.35135135  0.35135135  0.17073171  0.06976745  0.41176471  0.42857143  0.42105263  0.44444445  0.21212122  0.38888890  0.31578946  0.36111110  0.33333334  0.35714287  0.36111110  0.28571430  0.23809524  0.11627907  0.02380952  0.02564103  0.18604651  0.19047619  0.20930232  0.00000000  0.18604651  0.33333334  0.32558140  0.27906978  0.33333334  0.23255815  0.20930232  0.20930232  0.14285715  0.13953489  0.16279070  0.13953489  0.21428572  0.40540540  0.27272728  0.23076923
Osmunda_claytoniana                        0.42857143  0.45454547  0.58620691  0.65517241  0.62068963  0.45833334  0.37500000  0.36000001  0.13513513  0.20512821  0.57142860  0.47999999  0.36842105  0.40000001  0.50000000  0.41176471  0.40000001  0.40540540  0.48571429  0.50000000  0.38095239  0.44000000  0.47619048  0.10526316  0.17857143  0.11111111  0.15789473  0.73076922  0.53846157  0.26190478  0.18518518  0.14285715  0.13157895  0.15789473  0.17500000  0.12820514  0.13513513  0.19444445  0.13157895  0.12500000  0.09677419  0.18918920  0.07500000  0.07692308  0.15789473  0.07894737  0.50000000  0.45714286  0.14285715  0.22222222  0.11428571  0.16666667  0.13888890  0.17500000  0.14285715  0.11363637  0.13636364  0.06976745  0.11627907  0.04651163  0.36842105  0.42500001  0.43589744  0.44999999  0.40540540  0.46153846  0.44999999  0.41025642  0.39473686  0.33333334  0.09090909  0.35294119  0.41666666  0.40540540  0.06250000  0.15789473  0.10810811  0.20588236  0.14285715  0.28947368  0.21052632  0.15000001  0.13513513  0.23076923  0.30000001  0.28947368  0.23684211  0.14285715  0.16279070  0.40000001  0.41666666  0.46153846  0.37837839  0.23529412  0.21621622  0.28205130  0.27027026  0.23255815  0.27906978  0.16216215  0.06976745  0.06976745  0.16279070  0.21428572  0.10256410  0.06818182  0.11627907  0.06818182  0.18604651  0.00000000  0.23255815  0.22727273  0.20454545  0.23255815  0.11363637  0.06818182  0.09090909  0.18604651  0.18604651  0.20930232  0.18604651  0.23809524  0.39473686  0.11764706  0.10000000
Osmunda_banksiifolia                       0.50000000  0.42424244  0.51724136  0.51724136  0.48275861  0.33333334  0.29166666  0.44000000  0.21621622  0.12820514  0.53571427  0.40000001  0.42105263  0.44999999  0.46875000  0.41176471  0.40000001  0.47222221  0.47058824  0.48387095  0.38095239  0.36000001  0.38095239  0.28947368  0.25925925  0.25925925  0.23684211  0.73076922  0.57692307  0.29268292  0.25925925  0.29629630  0.29729730  0.21621622  0.25641027  0.28947368  0.25000000  0.25714287  0.21621622  0.28205130  0.23333333  0.27027026  0.28205130  0.23684211  0.24324325  0.27027026  0.56250000  0.40000001  0.32352942  0.31428573  0.23529412  0.37142858  0.31428573  0.38461539  0.31707317  0.30232558  0.27906978  0.28571430  0.35714287  0.26190478  0.32432431  0.38461539  0.33333334  0.48717949  0.35135135  0.38461539  0.41025642  0.30769232  0.35135135  0.31578946  0.23255815  0.44117647  0.27777779  0.27027026  0.25000000  0.18918920  0.25000000  0.33333334  0.17142858  0.40540540  0.27027026  0.23076923  0.25000000  0.28947368  0.12820514  0.15789473  0.21621622  0.21951219  0.26190478  0.34285715  0.36111110  0.41025642  0.32432431  0.23529412  0.13888890  0.28947368  0.16216215  0.06976745  0.11627907  0.16666667  0.23809524  0.21428572  0.26190478  0.31707317  0.26315790  0.20930232  0.21428572  0.20930232  0.33333334  0.23255815  0.00000000  0.04651163  0.09302326  0.06976745  0.23255815  0.23255815  0.25581396  0.23255815  0.26190478  0.28571430  0.26190478  0.19047619  0.28947368  0.30303031  0.23076923
Osmunda_bromeliifolia                      0.50000000  0.51515150  0.51724136  0.51724136  0.48275861  0.33333334  0.29166666  0.47999999  0.27027026  0.20512821  0.57142860  0.44000000  0.47368422  0.50000000  0.50000000  0.50000000  0.40000001  0.43243244  0.45714286  0.50000000  0.42857143  0.40000001  0.38095239  0.31578946  0.28571430  0.29629630  0.23684211  0.73076922  0.53846157  0.28571430  0.33333334  0.28571430  0.28947368  0.18421052  0.25000000  0.33333334  0.29729730  0.25000000  0.26315790  0.25000000  0.19354838  0.32432431  0.27500001  0.20512821  0.26315790  0.28947368  0.59375000  0.45714286  0.28571430  0.30555555  0.25714287  0.36111110  0.36111110  0.34999999  0.30952382  0.27272728  0.25000000  0.27906978  0.32558140  0.25581396  0.31578946  0.34999999  0.35897437  0.44999999  0.37837839  0.41025642  0.37500000  0.33333334  0.34210527  0.28205130  0.20454545  0.47058824  0.36111110  0.32432431  0.25000000  0.18421052  0.27027026  0.32352942  0.22857143  0.44736841  0.26315790  0.25000000  0.24324325  0.30769232  0.15000001  0.18421052  0.23684211  0.23809524  0.25581396  0.37142858  0.38888890  0.43589744  0.37837839  0.29411766  0.18918920  0.23076923  0.18918920  0.06976745  0.16279070  0.16216215  0.25581396  0.20930232  0.30232558  0.30952382  0.25641027  0.22727273  0.20930232  0.20454545  0.32558140  0.22727273  0.04651163  0.00000000  0.04545455  0.06976745  0.27272728  0.22727273  0.27272728  0.27906978  0.23255815  0.25581396  0.23255815  0.26190478  0.31578946  0.32352942  0.25000000
Osmunda_javanica                           0.46428570  0.51515150  0.55172414  0.55172414  0.51724136  0.37500000  0.33333334  0.47999999  0.27027026  0.23076923  0.57142860  0.36000001  0.42105263  0.44999999  0.50000000  0.44117647  0.44999999  0.45945945  0.45714286  0.46875000  0.38095239  0.40000001  0.38095239  0.26315790  0.28571430  0.25925925  0.18421052  0.69230771  0.53846157  0.26190478  0.33333334  0.25000000  0.23684211  0.15789473  0.20000000  0.28205130  0.24324325  0.25000000  0.23684211  0.27500001  0.19354838  0.32432431  0.25000000  0.17948718  0.26315790  0.26315790  0.56250000  0.45714286  0.22857143  0.30555555  0.22857143  0.33333334  0.30555555  0.30000001  0.28571430  0.20454545  0.20454545  0.25581396  0.30232558  0.20930232  0.34210527  0.34999999  0.33333334  0.42500001  0.35135135  0.38461539  0.37500000  0.35897437  0.36842105  0.25641027  0.18181819  0.44117647  0.33333334  0.29729730  0.21875000  0.18421052  0.24324325  0.29411766  0.22857143  0.39473686  0.26315790  0.22499999  0.24324325  0.28205130  0.17500000  0.18421052  0.23684211  0.21428572  0.23255815  0.34285715  0.36111110  0.41025642  0.35135135  0.20588236  0.18918920  0.20512821  0.21621622  0.06976745  0.11627907  0.13513513  0.20930232  0.16279070  0.27906978  0.26190478  0.23076923  0.20454545  0.18604651  0.15909091  0.27906978  0.20454545  0.09302326  0.04545455  0.00000000  0.02325581  0.25000000  0.20454545  0.22727273  0.20930232  0.16279070  0.18604651  0.16279070  0.19047619  0.28947368  0.26470590  0.22499999
Osmunda_vachellii                          0.50000000  0.51515150  0.55172414  0.55172414  0.51724136  0.37500000  0.33333334  0.51999998  0.27027026  0.23076923  0.60714287  0.44000000  0.47368422  0.50000000  0.50000000  0.44117647  0.40000001  0.52777779  0.50000000  0.51612902  0.42857143  0.44000000  0.38095239  0.31578946  0.25925925  0.33333334  0.23684211  0.73076922  0.57692307  0.31707317  0.33333334  0.25925925  0.29729730  0.21621622  0.25641027  0.28947368  0.27777779  0.31428573  0.24324325  0.33333334  0.26666668  0.32432431  0.30769232  0.23684211  0.29729730  0.29729730  0.59375000  0.48571429  0.29411766  0.37142858  0.26470590  0.40000001  0.31428573  0.35897437  0.31707317  0.25581396  0.25581396  0.28571430  0.35714287  0.26190478  0.37837839  0.41025642  0.33333334  0.48717949  0.35135135  0.38461539  0.43589744  0.35897437  0.40540540  0.31578946  0.23255815  0.44117647  0.33333334  0.29729730  0.25000000  0.24324325  0.27777779  0.36363637  0.22857143  0.43243244  0.32432431  0.28205130  0.30555555  0.34210527  0.15384616  0.15789473  0.24324325  0.26829270  0.28571430  0.34285715  0.36111110  0.41025642  0.35135135  0.23529412  0.16666667  0.23684211  0.18918920  0.04651163  0.09302326  0.11111111  0.21428572  0.19047619  0.28571430  0.31707317  0.28947368  0.23255815  0.21428572  0.18604651  0.33333334  0.23255815  0.06976745  0.06976745  0.02325581  0.00000000  0.25581396  0.23255815  0.25581396  0.20930232  0.21428572  0.23809524  0.21428572  0.19047619  0.28947368  0.30303031  0.25641027
Osmunda_japonica                           0.42857143  0.39393941  0.58620691  0.65517241  0.62068963  0.41666666  0.33333334  0.31999999  0.13513513  0.23076923  0.57142860  0.47999999  0.31578946  0.34999999  0.50000000  0.44117647  0.40000001  0.45945945  0.48571429  0.43750000  0.33333334  0.44000000  0.47619048  0.15789473  0.14285715  0.22222222  0.10526316  0.76923078  0.57692307  0.28571430  0.14814815  0.21428572  0.18421052  0.13157895  0.17500000  0.20512821  0.13513513  0.19444445  0.13157895  0.22499999  0.16129032  0.24324325  0.15000001  0.17948718  0.23684211  0.15789473  0.43750000  0.45714286  0.25714287  0.25000000  0.14285715  0.22222222  0.16666667  0.25000000  0.21428572  0.22727273  0.20454545  0.11627907  0.23255815  0.20930232  0.34210527  0.47499999  0.43589744  0.47499999  0.40540540  0.48717949  0.44999999  0.43589744  0.44736841  0.38461539  0.20454545  0.47058824  0.36111110  0.40540540  0.12500000  0.10526316  0.10810811  0.23529412  0.14285715  0.28947368  0.23684211  0.15000001  0.21621622  0.23076923  0.22499999  0.28947368  0.21052632  0.23809524  0.25581396  0.40000001  0.41666666  0.46153846  0.45945945  0.20588236  0.21621622  0.30769232  0.24324325  0.25581396  0.27906978  0.18918920  0.11627907  0.11627907  0.20930232  0.26190478  0.17948718  0.02272727  0.11627907  0.15909091  0.23255815  0.11363637  0.23255815  0.27272728  0.25000000  0.25581396  0.00000000  0.04545455  0.04545455  0.18604651  0.23255815  0.25581396  0.23255815  0.28571430  0.39473686  0.14705883  0.12500000
Osmunda_lancea                             0.39285713  0.39393941  0.58620691  0.65517241  0.62068963  0.41666666  0.33333334  0.31999999  0.13513513  0.23076923  0.57142860  0.47999999  0.31578946  0.34999999  0.46875000  0.44117647  0.34999999  0.40540540  0.48571429  0.43750000  0.33333334  0.44000000  0.47619048  0.13157895  0.17857143  0.18518518  0.13157895  0.76923078  0.53846157  0.26190478  0.14814815  0.21428572  0.18421052  0.07894737  0.17500000  0.23076923  0.08108108  0.16666667  0.15789473  0.15000001  0.06451613  0.21621622  0.12500000  0.12820514  0.18421052  0.13157895  0.43750000  0.45714286  0.17142858  0.19444445  0.17142858  0.19444445  0.19444445  0.17500000  0.14285715  0.15909091  0.15909091  0.06976745  0.16279070  0.13953489  0.34210527  0.44999999  0.41025642  0.44999999  0.37837839  0.46153846  0.42500001  0.41025642  0.44736841  0.33333334  0.13636364  0.41176471  0.36111110  0.37837839  0.06250000  0.07894737  0.10810811  0.17647059  0.14285715  0.28947368  0.18421052  0.10000000  0.16216215  0.20512821  0.25000000  0.28947368  0.21052632  0.21428572  0.23255815  0.37142858  0.38888890  0.43589744  0.43243244  0.20588236  0.24324325  0.25641027  0.24324325  0.23255815  0.27906978  0.18918920  0.11627907  0.06976745  0.23255815  0.23809524  0.15384616  0.04545455  0.06976745  0.09090909  0.20930232  0.06818182  0.23255815  0.22727273  0.20454545  0.23255815  0.04545455  0.00000000  0.06818182  0.18604651  0.16279070  0.18604651  0.16279070  0.26190478  0.36842105  0.17647059  0.12500000
Osmunda_regalis                            0.42857143  0.42424244  0.58620691  0.62068963  0.58620691  0.41666666  0.33333334  0.36000001  0.13513513  0.23076923  0.57142860  0.40000001  0.31578946  0.34999999  0.46875000  0.41176471  0.34999999  0.43243244  0.45714286  0.46875000  0.33333334  0.47999999  0.38095239  0.10526316  0.10714286  0.22222222  0.07894737  0.73076922  0.57692307  0.30952382  0.14814815  0.14285715  0.18421052  0.15789473  0.10000000  0.17948718  0.10810811  0.16666667  0.15789473  0.20000000  0.19354838  0.24324325  0.12500000  0.15384616  0.21052632  0.18421052  0.43750000  0.42857143  0.25714287  0.27777779  0.17142858  0.19444445  0.19444445  0.22499999  0.23809524  0.18181819  0.13636364  0.11627907  0.20930232  0.13953489  0.34210527  0.42500001  0.41025642  0.42500001  0.40540540  0.46153846  0.40000001  0.46153846  0.42105263  0.35897437  0.18181819  0.44117647  0.30555555  0.37837839  0.15625000  0.13157895  0.13513513  0.23529412  0.14285715  0.21052632  0.26315790  0.17500000  0.24324325  0.23076923  0.25000000  0.23684211  0.18421052  0.26190478  0.27906978  0.34285715  0.36111110  0.38461539  0.37837839  0.20588236  0.18918920  0.20512821  0.21621622  0.25581396  0.27906978  0.13513513  0.09302326  0.11627907  0.25581396  0.23809524  0.20512821  0.06818182  0.13953489  0.13636364  0.20930232  0.09090909  0.25581396  0.27272728  0.22727273  0.25581396  0.04545455  0.06818182  0.00000000  0.20930232  0.23255815  0.25581396  0.23255815  0.30952382  0.36842105  0.14705883  0.17500000
Leptopteris_fraseri                        0.46428570  0.36363637  0.62068963  0.68965518  0.65517241  0.45833334  0.37500000  0.36000001  0.18918920  0.30769232  0.60714287  0.47999999  0.36842105  0.40000001  0.53125000  0.47058824  0.34999999  0.50000000  0.52941179  0.45161289  0.42857143  0.44000000  0.47619048  0.15789473  0.22222222  0.18518518  0.15789473  0.73076922  0.61538464  0.19512194  0.22222222  0.25925925  0.16216215  0.18918920  0.17948718  0.21052632  0.13888890  0.25714287  0.16216215  0.23076923  0.16666667  0.18918920  0.12820514  0.18421052  0.16216215  0.16216215  0.46875000  0.45714286  0.20588236  0.22857143  0.14705883  0.22857143  0.17142858  0.23076923  0.19512194  0.16279070  0.18604651  0.14285715  0.21428572  0.19047619  0.45945945  0.51282054  0.48717949  0.51282054  0.45945945  0.48717949  0.51282054  0.46153846  0.51351351  0.44736841  0.18604651  0.41176471  0.38888890  0.45945945  0.09375000  0.18918920  0.13888890  0.21212122  0.20000000  0.32432431  0.18918920  0.15384616  0.22222222  0.23684211  0.25641027  0.23684211  0.32432431  0.14634146  0.19047619  0.42857143  0.44444445  0.48717949  0.48648649  0.14705883  0.33333334  0.34210527  0.27027026  0.20930232  0.23255815  0.27777779  0.23809524  0.21428572  0.19047619  0.17073171  0.13157895  0.16279070  0.16666667  0.20930232  0.14285715  0.18604651  0.23255815  0.27906978  0.20930232  0.20930232  0.18604651  0.18604651  0.20930232  0.00000000  0.04761905  0.07142857  0.04761905  0.09523810  0.44736841  0.24242425  0.20512821
Leptopteris_hymenophylloides               0.40740740  0.40625000  0.60714287  0.67857140  0.67857140  0.43478259  0.39130434  0.33333334  0.22222222  0.34210527  0.62962961  0.45833334  0.38888890  0.42105263  0.54838711  0.51515150  0.40000001  0.44444445  0.50000000  0.43750000  0.44999999  0.45833334  0.44999999  0.16216215  0.25925925  0.18518518  0.16216215  0.72000003  0.56000000  0.19512194  0.25925925  0.28571430  0.16216215  0.13513513  0.17948718  0.26315790  0.13513513  0.22857143  0.21621622  0.17948718  0.09677419  0.22222222  0.12820514  0.13157895  0.16216215  0.18918920  0.45161289  0.44117647  0.14705883  0.20000000  0.17647059  0.22857143  0.22857143  0.17948718  0.17073171  0.11627907  0.13953489  0.14285715  0.14285715  0.14285715  0.43243244  0.46153846  0.50000000  0.48717949  0.47222221  0.50000000  0.46153846  0.47368422  0.48648649  0.39473686  0.13953489  0.42424244  0.42857143  0.47222221  0.06250000  0.16216215  0.16666667  0.18181819  0.23529412  0.35135135  0.16216215  0.15384616  0.19444445  0.21052632  0.28205130  0.27027026  0.32432431  0.14634146  0.18604651  0.44117647  0.45714286  0.50000000  0.50000000  0.15151516  0.36111110  0.28947368  0.30555555  0.21428572  0.26190478  0.27777779  0.23809524  0.19047619  0.23255815  0.16666667  0.12820514  0.18604651  0.14285715  0.18604651  0.13953489  0.18604651  0.26190478  0.23255815  0.16279070  0.21428572  0.23255815  0.16279070  0.23255815  0.04761905  0.00000000  0.02325581  0.00000000  0.11904762  0.45945945  0.27272728  0.23076923
Leptopteris_wilkesiana                     0.37037036  0.37500000  0.57142860  0.64285713  0.64285713  0.39130434  0.34782609  0.29166666  0.19444445  0.31578946  0.59259260  0.45833334  0.38888890  0.42105263  0.51612902  0.51515150  0.34999999  0.41666666  0.47058824  0.40625000  0.44999999  0.50000000  0.44999999  0.18918920  0.29629630  0.18518518  0.18918920  0.68000001  0.51999998  0.17073171  0.29629630  0.25000000  0.16216215  0.16216215  0.20512821  0.28947368  0.13513513  0.22857143  0.24324325  0.20512821  0.09677419  0.25000000  0.15384616  0.13157895  0.18918920  0.18918920  0.41935483  0.41176471  0.14705883  0.20000000  0.20588236  0.22857143  0.22857143  0.17948718  0.17073171  0.13953489  0.16279070  0.16666667  0.16666667  0.16666667  0.40540540  0.43589744  0.47368422  0.46153846  0.44444445  0.47368422  0.43589744  0.44736841  0.45945945  0.36842105  0.16279070  0.39393941  0.40000001  0.44444445  0.03125000  0.18918920  0.16666667  0.21212122  0.26470590  0.32432431  0.13513513  0.17948718  0.19444445  0.18421052  0.28205130  0.27027026  0.29729730  0.14634146  0.20930232  0.41176471  0.42857143  0.47368422  0.47222221  0.12121212  0.36111110  0.26315790  0.27777779  0.23809524  0.23809524  0.27777779  0.26190478  0.21428572  0.25581396  0.19047619  0.15384616  0.20930232  0.16666667  0.20930232  0.16279070  0.20930232  0.28571430  0.25581396  0.18604651  0.23809524  0.25581396  0.18604651  0.25581396  0.07142857  0.02325581  0.00000000  0.02325581  0.14285715  0.48648649  0.24242425  0.25641027
Leptopteris_superba                        0.40740740  0.40625000  0.60714287  0.67857140  0.67857140  0.43478259  0.39130434  0.33333334  0.22222222  0.34210527  0.62962961  0.45833334  0.38888890  0.42105263  0.54838711  0.51515150  0.40000001  0.44444445  0.50000000  0.43750000  0.44999999  0.45833334  0.44999999  0.16216215  0.25925925  0.18518518  0.16216215  0.72000003  0.56000000  0.19512194  0.25925925  0.28571430  0.16216215  0.13513513  0.17948718  0.26315790  0.13513513  0.22857143  0.21621622  0.17948718  0.09677419  0.22222222  0.12820514  0.13157895  0.16216215  0.18918920  0.45161289  0.44117647  0.14705883  0.20000000  0.17647059  0.22857143  0.22857143  0.17948718  0.17073171  0.11627907  0.13953489  0.14285715  0.14285715  0.14285715  0.43243244  0.46153846  0.50000000  0.48717949  0.47222221  0.50000000  0.46153846  0.47368422  0.48648649  0.39473686  0.13953489  0.42424244  0.42857143  0.47222221  0.06250000  0.16216215  0.16666667  0.18181819  0.23529412  0.35135135  0.16216215  0.15384616  0.19444445  0.21052632  0.28205130  0.27027026  0.32432431  0.14634146  0.18604651  0.44117647  0.45714286  0.50000000  0.50000000  0.15151516  0.36111110  0.28947368  0.30555555  0.21428572  0.26190478  0.27777779  0.23809524  0.19047619  0.23255815  0.16666667  0.12820514  0.18604651  0.14285715  0.18604651  0.13953489  0.18604651  0.26190478  0.23255815  0.16279070  0.21428572  0.23255815  0.16279070  0.23255815  0.04761905  0.00000000  0.02325581  0.00000000  0.11904762  0.45945945  0.27272728  0.23076923
Todea_barbara                              0.48148149  0.43750000  0.50000000  0.57142860  0.57142860  0.47826087  0.47826087  0.41666666  0.27777779  0.23684211  0.51851851  0.37500000  0.44444445  0.47368422  0.58064514  0.42424244  0.50000000  0.57142860  0.57575756  0.48387095  0.44999999  0.37500000  0.40000001  0.27027026  0.34615386  0.18518518  0.21621622  0.60000002  0.51999998  0.25000000  0.33333334  0.33333334  0.25000000  0.25000000  0.23684211  0.18918920  0.19444445  0.32352942  0.19444445  0.34210527  0.20000000  0.25000000  0.26315790  0.21621622  0.22222222  0.25000000  0.54838711  0.32352942  0.27272728  0.32352942  0.21212122  0.35294119  0.26470590  0.34210527  0.30000001  0.26190478  0.21428572  0.24390244  0.29268292  0.21951219  0.52777779  0.47368422  0.44736841  0.55263156  0.41666666  0.44736841  0.52631581  0.47368422  0.52777779  0.45945945  0.23809524  0.42424244  0.37142858  0.38888890  0.15625000  0.27777779  0.22857143  0.34375000  0.23529412  0.33333334  0.25000000  0.23684211  0.28571430  0.27027026  0.28947368  0.29729730  0.36111110  0.20000000  0.16666667  0.47058824  0.48571429  0.50000000  0.41666666  0.06060606  0.31428573  0.40540540  0.36111110  0.23809524  0.23809524  0.31428573  0.26829270  0.24390244  0.16666667  0.19512194  0.21052632  0.26190478  0.24390244  0.19047619  0.21428572  0.23809524  0.19047619  0.26190478  0.19047619  0.19047619  0.28571430  0.26190478  0.30952382  0.09523810  0.11904762  0.14285715  0.11904762  0.00000000  0.40540540  0.31250000  0.23684211
Osmundacaulis_hoskingii_tabulatus          0.50000000  0.51515150  0.48275861  0.51724136  0.48275861  0.30434781  0.30434781  0.45833334  0.44444445  0.39473686  0.50000000  0.41666666  0.57894737  0.60000002  0.56250000  0.52941179  0.44999999  0.55555558  0.55882353  0.58064514  0.52380955  0.44000000  0.40000001  0.45454547  0.38461539  0.42307693  0.37837839  0.69230771  0.61538464  0.45945945  0.40740740  0.40740740  0.36111110  0.36111110  0.39473686  0.35135135  0.40000001  0.35294119  0.27777779  0.44736841  0.31034482  0.41666666  0.44736841  0.35135135  0.44444445  0.36111110  0.62500000  0.50000000  0.35294119  0.41176471  0.33333334  0.45714286  0.41176471  0.42857143  0.47222221  0.42105263  0.36842105  0.43243244  0.51351351  0.40540540  0.21621622  0.13157895  0.02631579  0.21052632  0.13513513  0.15789473  0.15789473  0.15789473  0.22222222  0.18918920  0.44736841  0.17647059  0.16666667  0.02702703  0.48387095  0.36111110  0.37142858  0.39393941  0.38235295  0.38888890  0.47222221  0.42105263  0.37142858  0.38235295  0.38235295  0.33333334  0.38888890  0.44444445  0.43243244  0.11428571  0.11111111  0.10526316  0.13513513  0.42424244  0.34285715  0.32432431  0.37142858  0.28947368  0.31578946  0.25714287  0.32432431  0.35135135  0.43243244  0.43243244  0.44117647  0.39473686  0.35135135  0.34210527  0.40540540  0.39473686  0.28947368  0.31578946  0.28947368  0.28947368  0.39473686  0.36842105  0.36842105  0.44736841  0.45945945  0.48648649  0.45945945  0.40540540  0.00000000  0.36363637  0.31578946
Millerocaulis_australis_Vera2010           0.42307693  0.45161289  0.40740740  0.48148149  0.44444445  0.36842105  0.26315790  0.25000000  0.22580644  0.27272728  0.38461539  0.55000001  0.38888890  0.42105263  0.44827586  0.38709676  0.38888890  0.42424244  0.46875000  0.44827586  0.40000001  0.59090906  0.37500000  0.27586207  0.26086956  0.22727273  0.18181819  0.79166669  0.65217394  0.23529412  0.26086956  0.16000000  0.15625000  0.21875000  0.20588236  0.20588236  0.12903225  0.23333333  0.15151516  0.26470590  0.12000000  0.29032257  0.17647059  0.15151516  0.28125000  0.12500000  0.36666667  0.43333334  0.18750000  0.26666668  0.16666667  0.18750000  0.12500000  0.28125000  0.25000000  0.26470590  0.26470590  0.17647059  0.30303031  0.21212122  0.32352942  0.38235295  0.33333334  0.44117647  0.36363637  0.45454547  0.41176471  0.36363637  0.34375000  0.32352942  0.26470590  0.38709676  0.40625000  0.33333334  0.18518518  0.18750000  0.12903225  0.25000000  0.24137931  0.28125000  0.25000000  0.20588236  0.19354838  0.31250000  0.33333334  0.37931034  0.28125000  0.18750000  0.27272728  0.35483870  0.37500000  0.39393941  0.36363637  0.24137931  0.29032257  0.30303031  0.33333334  0.30303031  0.27272728  0.19354838  0.17647059  0.17647059  0.24242425  0.30303031  0.20000000  0.14705883  0.21212122  0.17647059  0.27272728  0.11764706  0.30303031  0.32352942  0.26470590  0.30303031  0.14705883  0.17647059  0.14705883  0.24242425  0.27272728  0.24242425  0.27272728  0.31250000  0.36363637  0.00000000  0.08823530
Millerocaulis_zamunerae                    0.42857143  0.45454547  0.55172414  0.62068963  0.58620691  0.37500000  0.37500000  0.36000001  0.24324325  0.28205130  0.53571427  0.47999999  0.42105263  0.44999999  0.53125000  0.41176471  0.44999999  0.45945945  0.48571429  0.43750000  0.38095239  0.44000000  0.47619048  0.23529412  0.21428572  0.14814815  0.15789473  0.73076922  0.57692307  0.21052632  0.25925925  0.21428572  0.15789473  0.15789473  0.20000000  0.15384616  0.13513513  0.19444445  0.05263158  0.22499999  0.09677419  0.21621622  0.15000001  0.15384616  0.21052632  0.10526316  0.50000000  0.42857143  0.17142858  0.16666667  0.11428571  0.19444445  0.11111111  0.27777779  0.21052632  0.25000000  0.25000000  0.12820514  0.25641027  0.20512821  0.31578946  0.37500000  0.35897437  0.42500001  0.35135135  0.43589744  0.40000001  0.33333334  0.34210527  0.33333334  0.20000000  0.35294119  0.38888890  0.32432431  0.18750000  0.15789473  0.10810811  0.20588236  0.17142858  0.26315790  0.21052632  0.15000001  0.16216215  0.25714287  0.27777779  0.32352942  0.26315790  0.15789473  0.17948718  0.37142858  0.38888890  0.43589744  0.35135135  0.26470590  0.24324325  0.30769232  0.36111110  0.28205130  0.30769232  0.24324325  0.17948718  0.15384616  0.15384616  0.23684211  0.14285715  0.12500000  0.17948718  0.12500000  0.23076923  0.10000000  0.23076923  0.25000000  0.22499999  0.25641027  0.12500000  0.12500000  0.17500000  0.20512821  0.23076923  0.25641027  0.23076923  0.23684211  0.31578946  0.08823530  0.00000000
	;
End;
