# Supplementary material for: The fossil Osmundales (Royal Ferns)—a phylogenetic network analysis, revised taxonomy, and evolutionary classification of anatomically preserved trunks and rhizomes
Source: PeerJ. 2017 Jul 11;5:e3433. doi: 10.7717/peerj.3433 (PMC5508817; doi:10.7717/peerj.3433)
Supplement: Supplemental Information 12 [file peerj-05-3433-s012.xlsx]

## Sheet: Quantitative characters
Species	NTXmin	NTXmax	DSmin	DSmax	NLTmin	NLTmax	NLTmin(i.c.)	NLTmax(i.c.)	NLTmin(o.c.)	NLTmax(o.c.)	DStemmax	Relative thickness of cortex	k=2	k=3	Relative area of cortex	k=2	k=3	TICmax	Density of leaf traces in cortex	k=2	k=3	Max # peripheral invaginations	Max # complete perforations	k=2	k=3	# complete gaps per mm stele perimeter	k=2	k=3	Scored as (Character 8 in updated matrix)	max # internal invaginations (incl complete perforations)	Relation internal vs external	Scaled # complete perforation	Scaled density			Hewitson-Miller ratio		TMCmin	TMCmax							Geographic	Stratigraphic	Age	Reference
Anomorrhoea fischeri	?	?	?	?		24		24				?	n/a	n/a	?	n/a	n/a		?	n/a	n/a	?	?	n/a	n/a	?	n/a	n/a	?		#VALUE!	[n/a]	[n/a]	[n/a]	[n/a]	?
Ashicaulis (Millerocaulis) tekelili	8	15	6	8	25	33					12	0.5	0	0	0.25	0	0		0.525211	1	2	35	20	1	2	0.795775	1	1	Highly perforated		0	1.90476	1.06695	0.837816	FALSE	0.571429				estimate from fig
Ashicaulis amarjolensis	10	12	0.9	1.3	6	8					4.5	2.46154	1	1	6.05917	0	0		0.54881	1	2	12	10	0	1	2.44854	1	2	Moderately to densely perforated	13	1.08333	0.952381	3.28291	2.33053	TRUE
Ashicaulis australis	18	20	9	9		60					28	2.11111	0	1	4.45679	0	0		0.108669	0	0	43	17	1	2	0.601252	1	1	Highly perforated		0	1.61905	0.806137	0.812911	FALSE	0.395349
Ashicaulis beardmorensis	9	12	1	1.7		24					5.8	2.41176	0	1	5.81661	0	0		0.993748	1	2	12	4	0	0	0.748964	1	1	Moderately to densely perforated		0	0.380952	1.00418	0.623232	TRUE	0.333333
Ashicaulis broganii	8	12	2	2	28	29					8	3	1	2	9	1	1		0.615399	1	2	24	8	0	1	1.27324	1	2	Moderately to densely perforated		0	0.761905	1.70711	0.945208	TRUE	0.333333
Ashicaulis estipularis	9	18	4	4.5		25	8	10	13	15	16.5	2.66667	1	1	7.11111	0	1	1.75	0.126313	0	0		13	1	1	0.919562	1	1	Moderately to densely perforated		#DIV/0!	1.2381	1.23291	0.00518031	FALSE
Ashicaulis gibbianus	8	12	3.5	3.5	20	25					17	3.85714	1	2	14.8776	1	1	1	0.115017	0	0		20	1	2	1.81891	1	2	Highly perforated		#DIV/0!	1.90476	2.43873	0.533971	TRUE			0.5	0.5
Ashicaulis guptai	9	11	1.2	1.5	4	6					6	3	1	2	9	1	1		0.226354	1	1	9	9	0	1	1.90986	1	2	Moderately to densely perforated	12	1.33333	0.857143	2.56067	1.70353	TRUE
Ashicaulis hebeiensis	10	17	2	3	13	19	6	9	7	10	8.5	1.83333	0	1	3.36111	0	0		0.382475	1	1	25	10	0	1	1.06103	1	2	Moderately to densely perforated		0	0.952381	1.42259	0.470213	TRUE	0.4				from original description
Ashicaulis herbstii	6	9	4	4	?	?	?	?	?	?	9	1.25	0	1	1.5625	0	0	1.5	?	n/a	n/a		18	1	2	1.43239	1	2	Highly perforated		#DIV/0!	1.71429	1.9205	0.206216	TRUE			0.5	1.5
Ashicaulis kolbei	12	17	19	19	75	75					36	0.894737	0	0	0.800554	0	0	2	0.102132	0	0		55	1	2	0.921423	1	1	Highly perforated		#DIV/0!	5.2381	1.23541	4.00268	FALSE			1	1
Ashicaulis livingstonensis	11	16	3.5	3.5	25	30					15	3.28571	1	2	10.7959	1	1		0.17954	0	0	17	12	0	1	1.09135	1	2	Moderately to densely perforated		0	1.14286	1.46324	0.320383	TRUE	0.705882				estimate from fig
Ashicaulis macromedullosus	7	18	5	6.2	28	33					10.5	0.693548	0	0	0.481009	0	0		0.585112	1	2		20	1	2	1.02681	1	2	Highly perforated		#DIV/0!	1.90476	1.3767	0.528058	FALSE
Ashicaulis patagonicus			7	7	40	40					15	1.14286	0	0	1.30612	0	0	1	0.289373	1	1		28	1	2	1.27324	1	2	Highly perforated		#DIV/0!	2.66667	1.70711	0.959554	FALSE			1	1.5
Ashicaulis rajmahalensis	11	13	1.8	2.2	6	8					6	1.72727	0	1	2.98347	0	0		0.326891	1	1	13	7	0	1	1.0128	1	2	Moderately to densely perforated	11	0.846154	0.666667	1.35793	0.691264	TRUE
Ashicaulis richmondii	6	8	2	2		20					7	2.5	0	1	6.25	0	0		0.565884	1	2	14	5	0	1	0.795775	1	1	Moderately to densely perforated		0	0.47619	1.06695	0.590755	TRUE	0.357143
Ashicaulis sahnii	12	15	7	9		>50		14		40	26	1.88889	0	1	3.5679	0	0	1	?	n/a	n/a		20	1	2	0.707355	1	1	Highly perforated		#DIV/0!	1.90476	0.948396	0.956366	FALSE			1	1
Ashicaulis santaecrucis	12	15		10	30	40					30	2	0	1	4	0	0		0.063662	0	0		?	n/a	n/a	?	n/a	n/a	?		#DIV/0!	[n/a]	[n/a]	[n/a]	[n/a]
Ashicaulis spinksii	8	14	1.5	1.5	11	18					12	7	1	2	49	1	2		0.161681	0	0	14	5	0	1	1.06103	1	2	Moderately to densely perforated		0	0.47619	1.42259	0.946404	TRUE	0.357143
Ashicaulis swanensis	5	9	1	2	6	8					6	2	0	1	4	0	0		0.31831	1	1	10	4	0	0	0.63662	1	1	Moderately to densely perforated		0	0.380952	0.853556	0.472604	TRUE	0.4
Ashicaulis wadei	7	9	3.5	2.8	24	26					7	1.5	0	1	2.25	0	0		0.804282	1	2	21	12	0	1	1.36419	1	2	Moderately to densely perforated		0	1.14286	1.82905	0.686192	TRUE	0.571429
Ashicaulis websteri	12	15	4	4		56					17	3.25	1	2	10.5625	1	1		0.261177	1	1		7	0	1	0.557042	0	1	Moderately to densely perforated		#DIV/0!	0.666667	0.746862	0.0801953	TRUE
Ashicaulis woolfei	7	9	1.2	1.5	10	12					8	4.33333	1	2	18.7778	1	1		0.247431	1	1	8	5	0	1	1.06103	1	2	Moderately to densely perforated		0	0.47619	1.42259	0.946404	TRUE	0.625				from original description
Ashicaulis wrightii	9	15	6	6		50					20	2.33333	0	1	5.44444	0	0		0.174896	0	0	55	21	1	2	1.11408	1	2	Highly perforated		0	2	1.49372	0.506276	FALSE	0.381818
Aurealcaulis bransonii	17	20	7	10	15	19	6	6	9	9	20	1	0	0	1	0	0		0.0806385	0	0	41	36	1	2	1.14592	1	2	Highly perforated		0	3.42857	1.5364	1.89217	FALSE	0.878049		1.5	1.75	estimate from fig
Aurealcaulis burgii	12	14	4	5	16	16	1		8		22	3.4	1	2	11.56	1	1		0.0443831	0	0	21	21	1	2	1.3369	1	2	Highly perforated		0	2	1.79247	0.207531	FALSE	1		1	2
Aurealcaulis crossii	15	21	9	10	28	30	12	12	20	20	27	1.7	0	1	2.89	0	0		0.0607268	0	0	55	40	1	2	1.27324	1	2	Highly perforated		0	3.80952	1.70711	2.10241	FALSE	0.727273		2	3	estimate from fig
Aurealcaulis dakotensis	15	17	10	15	33	42					26	0.733333	0	0	0.537778	0	0		0.118572	0	0	75	75	1	2	1.59155	1	2	Highly perforated		0	7.14286	2.13389	5.00897	FALSE	1		1	2
Aurealcaulis moorei	15	18	7	8	16	23	7	7	16	16	16	1	0	0	1	0	0		0.152523	0	0	34	34	1	2	1.35282	1	2	Highly perforated		0	3.2381	1.81381	1.42429	FALSE	1		2	3
Aurealcaulis nebraskensis	14	16	4	11	18	20	7	7		14	14	0.272727	0	0	0.0743802	0	0		0.339531	1	1	38	38	1	2	1.09962	1	2	Highly perforated		0	3.61905	1.47432	2.14472	FALSE	1		2	3
Bathypteris rhomboidea			6.5	6.5							95	13.6154	1	2	185.379	1	2		0	0	0		0	0	0	0	0	0	(Nearly) solid cylinder		#DIV/0!	0	0	0	FALSE			1.5	1.5
Chasmatopteris principalis	15	20	16	16		28		16		12	45	1.8125	0	1	3.28516	0	0		0.020153	0	0	8	3	0	0	0.0596831	0	0	(Nearly) solid cylinder		0	0.285714	0.0800209	0.205693	FALSE	0.375				estimate from Miller (1971)
Donwelliacaulis chlouberii		70	20	50	18	20					250	4	1	2	16	1	1		0.000424413	0	0	?	0	0	0	0	0	0	(Nearly) solid cylinder		#VALUE!	0	0	0	FALSE			4	14	estimate from fig
Grammatocaulis donponii	10	14	11	16	?	?	?	?	?	?	40	1.5	0	1	2.25	0	0		[n/a]			0	0	0	0	0	0	0	(Nearly) solid cylinder		#DIV/0!	0	0	0	FALSE	n/a
Grammatopteris baldaufii			4.5	4.5							40	7.88889	1	2	62.2346	1	2		0	0	0	15	?	n/a	n/a	?	n/a	n/a	?		0	[n/a ]	[n/a ]	[n/a ]	[n/a ]	0
Grammatopteris freitasii			4	9.6		36					60	5.25	1	2	27.5625	1	1		0.0130669	0	0	0	n/a	n/a	n/a	?	n/a	n/a	?		#DIV/0!	[n/a]	[n/a]	[n/a]	[n/a]	n/a
Grammatopteris rigollotii			5	5		30					>50	>4	1	2	>100	1	2		?	n/a	n/a	0	n/a	n/a	n/a	?	n/a	n/a	?		#DIV/0!	[n/a]	[n/a]	[n/a]	[n/a]	n/a
Guairea (Osmundacaulis) braziliensis	50	60	50	50	22	22					90	0.8	0	0	0.64	0	0		0.00500201	0	0	18	18	1	2	0.114592	0	0	Moderately to densely perforated		0	1.71429	0.15364	1.56065	FALSE	1		5	6
Guairea carnierii	55	55	35	35	35	35					90	1.57143	0	1	2.46939	0	0		0.00648195	0	0	14	14	1	1	0.127324	0	0	Moderately to densely perforated		0	1.33333	0.170711	1.16262	FALSE	1		4	4	in K&G: 33/33
Guairea millerii	50	60	33	33	30	30					90	1.72727	0	1	2.98347	0	0		0.00544818	0	0	12	12	0	1	0.115749	0	0	Moderately to densely perforated		0	1.14286	0.155192	0.987665	FALSE	1		5.5	6
Iegosigopteris javorskii	15	15		3.9		60	20	26	29	34	20	4.12821	1	2	17.0421	1	1		0.198535	0	1	12	0	0	0	0	0	0	(Nearly) solid cylinder		0	0	0	0	FALSE	0
Itopsidema vancleavei	20	20	10	12	128	128					52	3.33333	1	2	11.1111	1	1		0.063662	0	0		0	0	0	0	0	0	(Nearly) solid cylinder		#DIV/0!	0	0	0	FALSE			1	1	check!!
Leptopteris fraseri	15	15	3	3	4	8	1	3	3	7	10	2.33333	0	1	5.44444	0	0	1	0.111933	0	0	12	8	0	1	0.848826	1	1	Moderately to densely perforated		0	0.761905	1.13808	0.376171	TRUE	0.666667
Leptopteris hymenophylloides	15	15	1.5	2	4	15	0	2	4	13	6.5	2.25	0	1	5.0625	0	0	0.5	0.49931	1	2	12	6	0	1	0.95493	1	1	Moderately to densely perforated		0	0.571429	1.28033	0.708906	TRUE	0.5
Leptopteris superba	15	15	1.75	3	9	27	2	8	6	20	10	2.33333	0	1	5.44444	0	0	1.5	0.377774	1	1	9	5	0	1	0.530516	0	1	Moderately to densely perforated		0	0.47619	0.711297	0.235107	TRUE	0.555556
Leptopteris wilkesiana	15	15	3.5	5	7	22	1	6	6	14	14.5	1.9	0	1	3.61	0	0	0.75	0.151208	0	0	17	11	0	1	0.700282	1	1	Moderately to densely perforated		0	1.04762	0.938912	0.108707	FALSE	0.647059
Lunea jonesii	16	20	6	6	28	35					45	6.5	1	2	42.25	1	2		0.0224049	0	0	18	15	1	1	0.795775	1	1	Moderately to densely perforated		0	1.42857	1.06695	0.361626	FALSE	0.833333		1.5	1.5
Millerocaulis chubutensis	10	13	8	10	75	77					25	1.5	0	1	2.25	0	0		0.186742	0	1	34	0	0	0	0	0	0	(Nearly) solid cylinder		0	0	0	0	FALSE	0
Millerocaulis donponii	5	17	6	9	95	102					19	1.11111	0	0	1.23457	0	0		0.463823	1	1	1	1	0	0	0.0353678	0	0	(Nearly) solid cylinder		0	0.0952381	0.0474198	0.0478183	FALSE	1
Millerocaulis dunlopii	8	12	5	5	39	?	6	?	33	33	15.3	2.06	0	1	4.2436	0	0	2	?	n/a	n/a	?	?	n/a	n/a	?	n/a	n/a	?		?	?	?	?	?	?		0.05	0.9
Millerocaulis embreei	9	13	4	5	65	79					13	1.6	0	1	2.56	0	0		0.698513	1	2	27	3	0	0	0.190986	0	0	(Nearly) solid cylinder		0	0.285714	0.256067	0.0296473	FALSE	0.111111				from original description
Millerocaulis indentatus	18	18	3.5	3.5	40	40					14	3	1	2	9	1	1		0.277168	1	1	25	0	0	0	0	0	0	(Nearly) solid cylinder		0	0	0	0	FALSE	0
Millerocaulis indicus	8	11	0.9	1	5	5			5	5	2.8	1.8	0	1	3.24	0	0		0.930731	1	2	8	0	0	0	0	0	0	(Nearly) solid cylinder	0	0	0	0	0	FALSE	0
Millerocaulis juandahensis	16	17	6	7	69	69					23	2.28571	0	1	5.22449	0	0		0.183028	0	0	1	0	0	0	0	0	0	(Nearly) solid cylinder		0	0	0	0	FALSE	0
Millerocaulis limewoodensis	9	11	3.5	5	30	46					14.5	1.9	0	1	3.61	0	0		0.316162	1	1	1	2	0	0	0.127324	0	0	(Nearly) solid cylinder		0	0.190476	0.170711	0.0197649	FALSE	2
Millerocaulis lutziae	6	8	2	3	20	20					?	?	[n/a]	[n/a]	?	[n/a]	[n/a]		?	[n/a]	[n/a]	10	7	0	1	0.742723	1	1	Moderately to densely perforated	9	0.9	0.666667	0.995816	0.329149	TRUE	0.7		0.4	0.5
Millerocaulis preosmundus	10	14	3.7	4.5	32	35					13	1.88889	0	1	3.5679	0	0		0.299586	1	1	25	0	0	0	0	0	0	(Nearly) solid cylinder		0	0	0	0	FALSE	0				estimate from fig
Millerocaulis sinicus	11	13	3.75	5	31	35					12	1.4	0	1	1.96	0	0		0.374482	1	1	22	1	0	0	0.063662	0	0	(Nearly) solid cylinder		0	0.0952381	0.0853556	0.00988245	FALSE	0.0454545
Millerocaulis stipabonettiorum	12	15	6.6	6.8		68					24	2.52941	0	1	6.39792	0	0		0.163433	0	0		0	0	0	0	0	0	(Nearly) solid cylinder		#DIV/0!	0	0	0	FALSE
Osmunda (Ashicaulis) johnstonii	7	10	2	2	25	25	7	7	17	17	10	4	1	2	16	1	1	1	0.331573	1	1	17	6	0	1	0.95493	1	1	Moderately to densely perforated		0	0.571429	1.28033	0.708906	TRUE	0.352941				from orig. publ.
Osmunda (Ashicaulis) liaoningensis	12	17	3.5	4	26	40	12	18	14	22	12.5	2.125	0	1	4.51562	0	0	1.6	0.363134	1	1	16	12	0	1	0.95493	1	1	Moderately to densely perforated		0	1.14286	1.28033	0.137478	TRUE	0.75				from orig. publ.					Stele diameter measured from Plate 1. Stele diameter 5–6 mm according text.
Osmunda (Ashicaulis) plumites	9	10	2	3.4	28	28	15	15	13	13	8	1.35294	0	1	1.83045	0	0	0.85	0.679838	1	2	20	15	1	1	1.40431	1	2	Moderately to densely perforated		0	1.42857	1.88285	0.454274	TRUE										Similar to O. pluma according to Tian et al. (2013)
Osmunda (Ashicaulis) wangii	14	15	4	4.9	18	24	7	10	11	14	11	1.2449	0	1	1.54977	0	0	1.5	0.315061	1	1	19	14	1	1	0.909457	1	1	Moderately to densely perforated		0	1.33333	1.21937	0.113967	FALSE	0.736842				from orig. publ.					Similar to O. pluma according to Tian et al. (2013)
Osmunda (Osmundacaulis) kidstoni	?	?	?	?	?	?	?	?	?	?	?	?	n/a	n/a	?	n/a	n/a	?	?	n/a	n/a	?	?	n/a	n/a	?	n/a	n/a	?			[n/a]	[n/a]	[n/a]	[n/a]	?
Osmunda arnoldii	5	15	3	3	n.l.	9	0	2	4	7	10	2.33333	0	1	5.44444	0	0	2	0.125925	0	0	11	10	0	1	1.06103	1	2	Moderately to densely perforated		0	0.952381	1.42259	0.470213	TRUE	0.909091							from Miller (1971)
Osmunda banksiaefolia	5	15	2.5	2.5	4	4	0	0	4	4	14	4.6	1	2	21.16	1	1	1	0.0268404	0	0	7	7	0	1	0.891268	1	1	Moderately to densely perforated		0	0.666667	1.19498	0.528312	TRUE	1
Osmunda bromeliaefolia	5	15	1.5	1.5	4	8	0	1	4	8	7	3.66667	1	2	13.4444	1	1	1	0.217881	0	1	10	9	0	1	1.90986	1	2	Moderately to densely perforated		0	0.857143	2.56067	1.70353	TRUE	0.9
Osmunda chengii (Ashicaulis claytoniites)	7	12	2.2	3.6	31	37	11	13	20	25	8	1.22222	0	1	1.49383	0	0	1	0.922999	1	2	32	24	1	2	2.12207	1	2	Highly perforated		0	2.28571	2.84519	0.559474	TRUE	0.75				from orig. publ.
Osmunda cinnamomea	15	15	1.75	3	11	27	4	12	7	15	8	1.66667	0	1	2.77778	0	0	1	0.625045	1	2	20	15	1	1	1.59155	1	2	Moderately to densely perforated		0	1.42857	2.13389	0.70532	TRUE	0.75
Osmunda cinnamomea foss., Cretaceous, Canada	5	15	0.88	1.2	n.l.	15	3	5	6	10	5	3.16667	1	2	10.0278	1	1	0.43	0.810636	1	2	?	8	0	1	2.12207	1	2	Moderately to densely perforated		#VALUE!	0.761905	2.84519	2.08328	TRUE	?
Osmunda cinnamomea foss., Neogene, Japan	?	?	4	4	n.l.	21	11	11	10	10	15	2.75	1	0	7.5625	0	1	1.3	0.127933	0	0	?	10	0	1	0.795775	1	1	Moderately to densely perforated		#VALUE!	0.952381	1.06695	0.114565	TRUE	?
Osmunda cinnamomea foss., Neogene, USA	5	15	1.75	3	n.l.	21	6	9	9	12	12	3	1	2	9	1	1	1.5	0.198059	0	1	19	13	1	1	1.37934	1	2	Moderately to densely perforated		0	1.2381	1.84937	0.611277	TRUE	0.684211
Osmunda claytoniana	5	15	2	3.5	15	20	4	7	11	13	9	1.57143	0	1	2.46939	0	0	1.75	0.370397	1	1	18	13	1	1	1.18229	1	2	Moderately to densely perforated		0	1.2381	1.58518	0.347081	TRUE	0.722222
ALT1 Osmunda dowkeri Miller	15	25	4	6	n.l.	21	2	7	8	14	15	1.5	0	1	2.25	0	0	3	0.141471	0	0	33	33	n/a	n/a	1.7507	n/a	n/a	Highly perforated		0	3.14286	2.34728	0.795577	FALSE	1							from Hewitson
ALT2 Osmunda chandleri Arnold	15	15	6	6	12	12					15	1.5	0	1	2.25	0	0	0.5	0.0808406	0	0	34	34	1	2	1.80376	1	2	Highly perforated		0	3.2381	2.41841	0.819685	FALSE	1
ALT2 Osmunda dowkeri Chandler (holotype Carruthers)	12	15	4.5	5	10	12	5	7	5	6	15	2	0	1	4	0	0	2	0.0763944	0	0	21	21	1	2	1.3369	1	2	Highly perforated		0	2	1.79247	0.207531	FALSE	1
Osmunda iliaensis	5	15	4	4	n.l.	20	2	5	13	15	11	1.75	0	1	3.0625	0	0	0.7	0.242522	1	1	16	12	0	1	0.95493	1	1	Moderately to densely perforated		0	1.14286	1.28033	0.137478	TRUE	0.75				from K&G
Osmunda japonica	5	15	2	2.75	8	14	2	4	5	11	9	2.27273	0	1	5.16529	0	0	1	0.242728	1	1	7	6	0	1	0.694494	1	1	Moderately to densely perforated		0	0.571429	0.931153	0.359724	TRUE	0.857143
Osmunda javanica	5	15	1.5	2.5	3	7	0	1	3	6	12	3.8	1	2	14.44	1	1	0.75	0.0647018	0	0	11	9	0	1	1.14592	1	2	Moderately to densely perforated		0	0.857143	1.5364	0.679259	TRUE	0.818182							from Miller (1967)
Osmunda lancea	5	15	0.75	2.75	12	20	1	5	11	15	9	2.27273	0	1	5.16529	0	0	1.75	0.346755	1	1	11	11	0	1	1.27324	1	2	Moderately to densely perforated		0	1.04762	1.70711	0.659494	TRUE	1
Osmunda nathorstii	?	?	?	?	?	?	?	?	?	?	?	?	n/a	n/a	?	n/a	n/a	?	?	n/a	n/a	?	?	n/a	n/a	?	n/a	n/a	?		#VALUE!	[n/a]	[n/a]	[n/a]	[n/a]	?									Stem not preserved
Osmunda oregonensis	5	15	3	3	n.l.	17	0	2	15	15	10	2.33333	0	1	5.44444	0	0	1	0.237858	1	1	?	16	1	2	1.69765	1	2	Highly perforated		#VALUE!	1.52381	2.27615	0.752341	TRUE	?				estimate from fig
Osmunda pluma	5	15	1.5	3	n.l.	13	1	3	6	10	7	1.33333	0	1	1.77778	0	0	1	0.413803	1	1	7	6	0	1	0.63662	1	1	Moderately to densely perforated		0	0.571429	0.853556	0.282128	TRUE	0.857143
Osmunda precinnamomea	5	15	1.5	1.5	n.l.	13	4	5	6	8	6	3	1	2	9	1	1	0.75	0.490433	1	0	9	6	0	1	1.27324	1	2	Moderately to densely perforated	10	1.11111	0.571429	1.70711	1.13568	TRUE	0.666667				from orig. publ.
Osmunda pulchella	8	12	2.2	2.4	30	30	10	10	20	20	8	2.33333	0	1	5.44444	0	0	0.7	0.655858	1	2	19	12	0	1	1.59155	1	2	Moderately to densely perforated	22	1.15789	1.14286	2.13389	0.991034	TRUE	0.631579				from orig. publ.						S Sweden	Djupadal Fm	upper Lower Jurassic
Osmunda regalis	5	15	2.5	2.75	8	14	2	3	5	11	7.5	1.72727	0	1	2.98347	0	0	1	0.366118	1	1	12	6	0	1	0.694494	1	1	Moderately to densely perforated		0	0.571429	0.931153	0.359724	TRUE	0.5
Osmunda shimokawaensis	9	14	3	4	n.l.	26	6	8	12	18	10	1.5	0	1	2.25	0	0	1.6	0.394098	1	1	21	18	1	2	1.43239	1	2	Highly perforated		0	1.71429	1.9205	0.206216	TRUE	0.857143				from orig. publ.			Number of tracheids according to figured specimen
Osmunda vachelii	5	15	2.5	2.5	8	8	1	1	7	7	10	3	1	2	9	1	1	0.5	0.10865	0	0	11	9	0	1	1.14592	1	2	Moderately to densely perforated		0	0.857143	1.5364	0.679259	TRUE	0.818182
Osmunda wehrii	10	13	2.5	2.5	12	16	2	3	10	13	12	3.8	1	2	14.44	1	1	1.3	0.14789	0	0	15	8	0	1	1.01859	1	2	Moderately to densely perforated		0	0.761905	1.36569	0.603786	TRUE	0.533333				from Miller (1982)			Number of tracheids according to figured specimen
Osmundacaulis andrewii	45	55	9	16	22	22	22	22	0	0	22	0.375	0	0	0.140625	0	0	2.5	0.122856	0	0		30	1	2	0.596831	1	1	Highly perforated		#DIV/0!	2.85714	0.800209	2.05693	FALSE			3	3.5
Osmundacaulis atherstonei	50	50	11.5	13	25	25	?	?	?	?	17	0.307692	0	0	0.0946746	0	0	?	0.265258	1	1	34	23	1	2	0.563164	0	1	Highly perforated	48	1.41176	2.19048	0.755069	1.43541	FALSE			3.5	6	Xylem sheath, phloem, pericycle, inner cortex not preserved
Osmundacaulis bamfordae	40	49	17	17	9	9	9	9			22	0.294118	0	0	0.0865052	0	0	2	0.0587649	0	0	53	53	1	2	0.992378	1	2	Highly perforated	88	1.66038	5.04762	1.33054	3.71708	FALSE
Osmundacaulis griggsii	45	54	20	30	25	30	25	30	0	0	45	0.5	0	0	0.25	0	0	7	0.0339531	0	0		34	1	2	0.360751	0	1	Highly perforated		#DIV/0!	3.2381	0.483682	2.75441	FALSE			2.5	5
Osmundacaulis hoskingii var. hoskingii	20	56	6	12	6	20					20	0.666667	0	0	0.444444	0	0	3.2	0.0994718	0	0	39	17	1	2	0.450939	0	1	Highly perforated		0	1.61905	0.604603	1.01445	FALSE	0.435897		1	3
Osmundacaulis hoskingii var. tabulatus	43	64	12	20	25	46					30	0.5	0	0	0.25	0	0	3.2	0.117138	0	0		20	1	2	0.31831	0	0	Highly perforated		#DIV/0!	1.90476	0.426778	1.47798	FALSE			2.5	5
Osmundacaulis janiae	?	?	?	?	?	?	?	?	?	?	?	?	n/a	n/a	?	n/a	n/a	?	?	n/a	n/a	?	?	n/a	n/a	?	n/a	n/a	?		#VALUE!	[n/a]	[n/a]	[n/a]	[n/a]	?		?	?
Osmundacaulis jonesii	60	60	18	20	15	15					31	0.55	0	0	0.3025	0	0	5	0.0340438	0	0	27	19	1	2	0.302394	0	0	Highly perforated	44	1.62963	1.80952	0.405439	1.40408	FALSE
Osmundacaulis lemonii	25	33	8	14	9	9	9	9	0	0	18	0.285714	0	0	0.0816327	0	0	5.75	0.0895247	0	0	13	0	0	0	0	0	0	(Nearly) solid cylinder		0	0	0	0	FALSE	0		3	4.5	from text, figure shows 14/0
Osmundacaulis natalensis	53	53	14	16	30	30	?	?	?	?	19	0.1875	0	0	0.0351562	0	0	1.6	0.363783	1	1	27	24	1	2	0.477465	0	1	Highly perforated	39	1.44444	2.28571	0.640167	1.64555	FALSE			2.5	4								Ndabana beds	Aptian/Albian	Kennedy & KLinger 1975
Osmundacaulis nerii	50	55	14	18	1	3	1	3	0	0	26	0.444444	0	0	0.197531	0	0	2	0.0108515	0	0	16	3	0	0	0.0530516	0	0	(Nearly) solid cylinder		0	0.285714	0.0711297	0.214585	FALSE	0.1875		4	6	d from fig. by subtracting pith diameter from stele diameter / 2
Osmundacaulis pruchnickii	68	75	13	20.5	15	18	15	18	0	0	25	0.219512	0	0	0.0481856	0	0	1.5	0.111933	0	0		27	1	2	0.419237	0	1	Highly perforated		#DIV/0!	2.57143	0.562098	2.00933	FALSE			1.5	6
Osmundacaulis richmondii	35	40	15	20	14	18	14	18	0	0	29	0.45	0	0	0.2025	0	0	2	0.051969	0	0		30	1	2	0.477465	0	1	Highly perforated		#DIV/0!	2.85714	0.640167	2.21698	FALSE
Osmundacaulis skidegatensis	27	43	17	23	25	45	?	?	?	?	30	0.304348	0	0	0.0926276	0	0	3.5	0.154436	0	0	38	27	1	2	0.373668	0	1	Highly perforated		0	2.57143	0.501001	2.07043	FALSE	0.710526		2	2
Osmundacaulis tasmanensis			7	9	20	24					15	0.666667	0	0	0.444444	0	0	2	0.212207	0	1		?	n/a	n/a	?	n/a	n/a	?		#DIV/0!	[n/a]	[n/a]	[n/a]	[n/a]	?
Osmundacaulis tehuelchense	35	45	10	17	12	15	7	8	5	7	22	0.294118	0	0	0.0865052	0	0	2	0.0979415	0	0	36	30	1	2	0.561723	0	1	Highly perforated	34	0.944444	2.85714	0.753138	2.104	FALSE	0.833333
Osmundacaulis tidwellii	25	35	10	10	4	4					12.5	0.25	0	0	0.0625	0	0	1	0.0905415	0	0	24	8	0	1	0.254648	0	0	Moderately to densely perforated	27	1.125	0.761905	0.341423	0.420482	FALSE
Osmundacaulis whittlesii	20	40	8	10							18	0.8	0	0	0.64	0	0					17	14	1	1	0.445634	0	1	Moderately to densely perforated		0	1.33333	0.59749	0.735844	FALSE			2	2.5
Osmundacaulis zululandensis	35	45	20	22	6	6	2	2	4	4	25	0.136364	0	0	0.018595	0	0	1	0.0541804	0	0	24	22	1	2	0.31831	0	0	Highly perforated	40	1.66667	2.09524	0.426778	1.66846	FALSE
Osmundites aucklandicus	8	12	7	7	54	85	22	23	32	62	18	1.57143	0	1	2.46939	0	0		0.393547	1	1	52	23	1	2	1.04588	1	2	Highly perforated	28	0.538462	2.19048	1.40227	0.788205	FALSE	0.442308		1	1
Osmundites tuhajkulensis	10	15	4	5	11	19	4	6	7	13	12	1.4	0	1	1.96	0	0		0.20329	0	1	14	11	0	1	0.700282	1	1	Moderately to densely perforated		0	1.04762	0.938912	0.108707	FALSE	0.785714
Palaeosmunda playfordii	9	19	3.5	11		40	6	21	9	19	37	2.36364	0	1	5.58678	0	0		0.040809	0	0	20	13	1	1	0.376184	0	1	Moderately to densely perforated		0	1.2381	0.504374	0.733721	FALSE	0.65
Palaeosmunda williamsii	9	17	3.5	8		50	5	25	7	26	36	3.5	1	2	12.25	1	1		0.0516737	0	0	11	9	0	1	0.358099	0	1	Moderately to densely perforated		0	0.857143	0.480126	0.377017	FALSE	0.818182					otherwise 14/4
Petcheropteris splendida		20	7.5	7.5							56	6.46667	1	2	41.8178	1	2		0	0	0		0	0	0	0	0	0	(Nearly) solid cylinder		#DIV/0!	0	0	0	FALSE			2	2.5
Rastropteris pinquanensis			4.4	4.4	15	18					20	3.54545	1	2	12.5702	1	1		0.0602099	0	0	0	n/a	n/a	n/a	?	n/a	n/a	?		#DIV/0!	[n/a]	[n/a]	[n/a]	[n/a]	n/a
Shuichengella primitiva		10	5	10	30	60	30	60			40	3	1	2	9	1	1		0.0509296	0	0	?	3	0	0	0.095493	0	0	(Nearly) solid cylinder		#VALUE!	0.285714	0.128033	0.157681	FALSE	n/a			1
Thamnopteris gwynne-vaughani			11	11		74	40	44	20	30	50	3.54545	1	2	12.5702	1	1		0.0396048	0	0	?	0	0	0	0	0	0	(Nearly) solid cylinder		#VALUE!	0	0	0	FALSE	?		1	1
Thamnopteris kazanensis	?	?	?	?	?	?	?	?	?	?	?	?	n/a	n/a	?	n/a	n/a		?	n/a	n/a	?	?	n/a	n/a	?	n/a	n/a	?		#VALUE!	[n/a]	[n/a]	[n/a]	[n/a]	?
Thamnopteris kidstonii			11.5	11.5		31	23	25	5	6	>30	>0,3	0/1	1/2	>7	1	1/2		?	n/a	n/a	?	0	0	0	0	0	0	(Nearly) solid cylinder		#VALUE!	0	0	0	FALSE	?		2	2
Thamnopteris schlechtendalii		25	13	13		44	20	24	16	20	50	2.84615	1	2	8.10059	1	1		0.0240337	0	0	15	0	0	0	0	0	0	(Nearly) solid cylinder		0	0	0	0	FALSE	0		2	2
Tiania yunnanense	6	10	6	7	103	113					37	4.28571	1	2	18.3673	1	1		0.108997	0	0	2	0	0	0	0	0	0	(Nearly) solid cylinder		0
Todea barbara	15	15	1.5	5	6	12	2	5	3	8	20	3	1	2	9	1	1	2	0.0407437	0	0	7	5	0	1	0.31831	0	0	Moderately to densely perforated		0	0.47619	0.426778	0.0494122	FALSE	0.714286
Todea papuana	?	?	?	?	?	?	?	?	?	?	?	?	n/a	n/a	?	n/a	n/a	?	?	n/a	n/a	?	?	n/a	n/a	?	n/a	n/a	?		#VALUE!	[n/a]	[n/a]	[n/a]	[n/a]	?									Original description (Hennipman, 1968) includes scarce information on rhizome anatomy
Todea tidwellii	5	5	2.25	4.25	n.l.	5	?	?	3	5	20	3.70588	1	2	13.7336	1	1	1.2	0.0166682	0	0	7	5	0	1	0.374482	0	1	Moderately to densely perforated		0	0.47619	0.502092	0.0259016	TRUE	0.714286				estimate from fig					Number of tracheids, leaf-traces, stele diameter, and thickness of inner cortex according to figured specimen
Zalesskya diploxylon		15	7	7		65	60	65+			>35	>1,5	0/1	1/2	>25	1	1/2		?	n/a	n/a	0	0	0	0	0	0	0	(Nearly) solid cylinder		#DIV/0!	0	0	0	FALSE	n/a		1.5	1.5
Zalesskya gracilis		25	13	13		160	140	160	7	8+	>56	>1,15	0/1	1/2	>19	1	1/2		?	n/a	n/a	0	0	0	0	0	0	0	(Nearly) solid cylinder		#DIV/0!	0	0	0	FALSE	n/a		2	2
Zalesskya uralica			11	11		116	100+	100+	12	16+	49	3.45455	1	2	11.9339	1	1		0.0647789	0	0	0	0	0	0	0	0	0	(Nearly) solid cylinder		#DIV/0!	0	0	0	FALSE	n/a		1	1
Zhongmingella plenasioides	10	20	?	?	11	80	?	?	?		40		n/a	n/a	?	n/a	n/a		?	n/a	n/a	n/a	(3 in visible fragment)	n/a	n/a	?	n/a	n/a	Moderately to densely perforated		#VALUE!	[n/a]	[n/a]	[n/a]	[n/a]	>0.5				*d assuming segment is ca 1/8th of stele
ADDED AFTER REVISION
Millerocaulis zamunerae	12	19	7.6	8.8	33	90					17.7	1.01136	0	0	1.02286	0	0		0.485866	0	0	33	31	1	2	1.12132	1	2	Moderately to densely perforated	31	0.939394	2.95238	1.50342	1.44896		0.939394
Millerocaulis australis (Vera 2010)		15	3	5	17	20		5		15	13.9	1.78	0	1	3.1684	0	0	0.75	0.151387	0	0	20	12	0	1	0.763944	1	1	Moderately to densely perforated	20	1
DS = Stele diameter [mm]
DStem = Stem diameter [mm]
NLT = Number of leaf-traces visible in one cortical section; i.c. = inner cortex, o.c. = outer cortex
NTX = Number of tracheids in xylem cylinder
TIC = Thickness inner cortex
TMC = thickness metaxylem cylinder

## Sheet: Tabelle2
Order Osmundales								year
	Family Osmundaceae
		Subfamily Osmundoideae
			Tribe Osmundeae
				Subtribe Osmundinae
					Genus Osmundastrum
						Osmundastrum cinnamomeum	(L.) C.Presl	1847
						Osmundastrum precinnamomeum	(C.N.Mill.) Bomfleur, G.Grimm & McLoughlin	(1967) comb.nov.
						Osmundastrum pulchellum	(Bomfleur, G.Grimm & McLoughlin) Bomfleur, G.Grimm & McLoughlin	(2015) comb.nov.
						Osmundastrum indentatum	(R.S.Hill, S.M.Forsyth & F.Green) Bomfleur, G.Grimm & McLoughlin	(1989) comb.nov.
					Genus Claytosmunda
						Claytosmunda beardmorensis	(J.M.Schopf) Bomfleur, G.Grimm & McLoughlin	(1987) comb.nov.
						Claytosmunda claytoniana	(L.) Metzgar & Rouhan	(1753) 2016
						Claytosmunda chengii	Bomfleur, G.Grimm & McLoughlin	nom.nov.
						Claytosmunda johnstonii	(Tidwell, Munzing & M.R.Banks) Bomfleur, G.Grimm & McLoughlin	(1991) comb.nov.
						Claytosmunda liaoningensis	(Wu Zhang & Shao-Lin Zheng) Bomfleur, G.Grimm & McLoughlin	(1991) comb.nov.
						Claytosmunda wangii	(N.Tian & Y.D.Wang) Bomfleur, G.Grimm & McLoughlin	(2014) comb.nov.
						Claytosmunda plumites	(N.Tian & Y.D.Wang) Bomfleur, G.Grimm & McLoughlin	(2014) comb.nov.
						Claytosmunda wehrii	(C.N.Mill.) Bomfleur, G.Grimm & McLoughlin	(1982) comb.nov.
						Claytosmunda sinica	(Y.M.Cheng & C.S.Li) Bomfleur, G.Grimm & McLoughlin	(2007) comb.nov.
						Claytosmunda preosmunda	(Y.M.Cheng, Yu F.Wang & C.S.Li) Bomfleur, G.Grimm & McLoughlin	(2007) comb.nov.
						Claytosmunda tekelili	(E.I.Vera) Bomfleur, G.Grimm & McLoughlin	(2012) comb.nov.
						Claytosmunda kidstoni	(Stopes) Bomfleur, G.Grimm & McLoughlin	(1921) comb.nov.
						?Claytosmunda embreei	(Stockey & S.Y.Sm.) Bomfleur, G.Grimm & McLoughlin	(2000) comb.nov.
					Genus Osmunda
						Osmunda regalis	L.	1753
						Osmunda japonica	Thunb.	1780
						Osmunda lancea	Thunb.	1784
						Osmunda iliaensis	C.N.Mill.	1967
						Osmunda oregonensis	(C.A.Arnold) C.N.Mill.	1967
						Osmunda pluma	C.N.Mill.	1967
						Osmunda shimokawaensis	M.Matsumoto & H.Nishida	2003
						Osmunda nathorstii	C.N.Mill.	1967
					Genus Plenasium			1836
					Subgenus Plenasium
						Plenasium bromeliifolium	(C.Presl) C.Presl	1836
						Plenasium vachelii	(Hook.) C.Presl	1848
						Plenasium banksiifolium	(C.Presl) C.Presl	1836
						Plenasium javanicum	(Blume) C.Presl	1848
						Plenasium arnoldii	(C.N.Mill.) Bomfleur, G.Grimm & McLoughlin	(1967) comb.nov.
					Subgenus Aurealcaulis			(1987) stat. nov.
						Plenasium burgii	(Tidwell & J.E.Skog) Bomfleur, G.Grimm & McLoughlin	(2002) comb.nov.
						Plenasium dakotense	(Tidwell & J.E.Skog) Bomfleur, G.Grimm & McLoughlin	(2002) comb.nov.
						Plenasium nebraskense	(Tidwell & J.E.Skog) Bomfleur, G.Grimm & McLoughlin	(2002) comb.nov.
						Plenasium bransonii	(Tidwell & Medlyn) Bomfleur, G.Grimm & McLoughlin	(1991) comb.nov.
						Plenasium moorei	(Tidwell & Medlyn) Bomfleur, G.Grimm & McLoughlin	(1991) comb.nov.
						Plenasium crossii	(Tidwell & L.R.Parker) Bomfleur, G.Grimm & McLoughlin	(1987) comb.nov.
					Subgenus indet
						Plenasium dowkeri	(Carruth.) Bomfleur, G.Grimm & McLoughlin	(1870) comb.nov.
						Plenasium chandleri	(Arnold) Bomfleur, G.Grimm & McLoughlin	(1952) comb.nov.
				Subtribe Todeinae
					Genus Todea
						Todea barbara	(L.) T.Moore	1857
						Todea papuana	Hennipman	1968
						Todea tidwellii	Jud, G.W.Rothwell & Stockey	2008
					Genus Leptopteris
						Leptopteris hymenophylloides	(A.Rich.) C.Presl	1845
						Leptopteris superba	(Colenso) C.Presl	1848
						Leptopteris fraseri	(Hook. & Grev.) C.Presl	1845
						Leptopteris wilkesiana	(Brack.) Christ	1897
					Genus indet. (satellite taxa)
						?Leptopteris estipularis	(B.D.Sharma, D.Bohra & R.Singh) Bomfleur, G.Grimm & McLoughlin	(1979) comb.nov.
			"Extinct Osmundoideae"
				Genus Palaeosmunda
						Palaeosmunda playfordii	R.E.Gould	1973
						Palaeosmunda williamsii	R.E.Gould	1973
				Genus Millerocaulis
					"Eumillerocaulis group"
						Millerocaulis chubutensis	(R.Herbst) Tidwell
						Millerocaulis donponii	Tidwell & Clifford
						Millerocaulis dunlopii	(Kidst. & Gwynne-Vaughan) Tidwell
						Millerocaulis indica	(B.D.Sharma) Tidwell
						Millerocaulis juandahensis	Tidwell & Clifford
						Millerocaulis limewoodensis	Tidwell & Clifford
					"Ashicaulis group"
						Millerocaulis wrightii	Tidwell, Munzing & M.R.Banks
						Millerocaulis websteri	Tidwell, Munzing & M.R.Banks
						Millerocaulis woolfei	(G.W.Rothwell, Ed.L.Taylor & T.N.Taylor) E.I.Vera
						Millerocaulis wadei	(Tidwell & S.R.Rushforth) Tidwell
						Millerocaulis swanensis	Tidwell, Munzing & M.R.Banks
						Millerocaulis spinksii	Tidwell, Munzing & M.R.Banks
						Millerocaulis santaecrucis	(R.Herbst) R.Herbst
						Millerocaulis sahnii	(Vishnu-Mittre) Tidwell
						Millerocaulis richmondii	Tidwell
						Millerocaulis rajmahalensis	(K.M.Gupta) Tidwell
						Millerocaulis macromedullosus	(M.Matsumoto, K.Saiki, Wu Zhang, Shao-Lin Zheng & Y.D.Wang) E.I.Vera
						Millerocaulis livingstonensis	(Cantrill) E.I.Vera
						Millerocaulis patagonica	(S.Archang. & de la Sota) Tidwell
						Millerocaulis amarjolensis	(B.D.Sharma) Tidwell
						Millerocaulis hebeiensis	(Ziquiang Wang) Tidwell
						Millerocaulis guptai	(B.D.Sharma) Tidwell
						Millerocaulis gibbiana	(Kidst. & Gwynne-Vaughan) Tidwell
						Millerocaulis broganii	Tidwell, Munzing & M.R.Banks
						Millerocaulis australis	(E.I.Vera) E.I.Vera
						Millerocaulis herbstii	(S.Archang. & de la Sota) Tidwell
						Millerocaulis aucklandicus	(P.Marshall) Bomfleur, G.Grimm & McLoughlin	comb.nov.
						Millerocaulis stipabonettii	R.Herbst
						Millerocaulis tuhajkulensis	(Pryn.) Bomfleur, G.Grimm & McLoughlin	comb.nov.
					"kolbei group"
						Millerocaulis kolbei	(Seward) Tidwell
		Subfamily Thamnopteroideae
				Genus Thamnopteris
						Thamnopteris uralica	(Zalessky) Bomfleur, G.Grimm & McLoughlin	comb.nov.
						Thamnopteris diploxylon	(Kidst. & Gwynne-Vaughan) Bomfleur, G.Grimm & McLoughlin	comb.nov.
						Thamnopteris gracilis	(Eichw.) Bomfleur, G.Grimm & McLoughlin	comb.nov.
						Thamnopteris kidstonii	Zalessky
						Thamnopteris gwynne-vaughani	Zalessky
						Thamnopteris schlechtendalii	(Eichw.) Brongn.
						Thamnopteris javorskii	(Zalessky) Bomfleur, G.Grimm & McLoughlin	comb.nov.
						Thamnopteris splendida	(Zalessky) Bomfleur, G.Grimm & McLoughlin	comb.nov.
				Genus Chasmatopteris
						Chasmatopteris principalis	Zalessky
		Subfamily uncertain (satellite taxa)
				Genus Osmundacaulis
						Osmundacaulis tehuelchensis	R.Herbst
						Osmundacaulis tasmanensis	Tidwell & Pigg
						Osmundacaulis andrewii	Tidwell & Pigg
						Osmundacaulis griggsii	Tidwell & Pigg
						Osmundacaulis pruchnickii	Tidwell & Pigg
						Osmundacaulis hoskingii	R.E.Gould
						Osmundacaulis jonesii	Tidwell
						Osmundacaulis lemonii	Tidwell
						Osmundacaulis richmondii	Tidwell & Pigg
						Osmundacaulis janii	Tidwell & Pigg
						Osmundacaulis nerii	Tidwell & Ross Jones
						Osmundacaulis atherstonei	(Schelpe) C.N.Mill.
						Osmundacaulis natalensis	(Schelpe) C.N.Mill.
						Osmundacaulis skidegatensis	(Penh.) C.N.Mill.
						Osmundacaulis whittlesii	McKenzie A.Smith, G.W.Rothwell & Stockey
						Osmundacaulis bamfordae	R.Herbst
						Osmundacaulis tidwellii	R.Herbst
						Osmundacaulis zululandensis	Erasmus ex R.Herbst
				Genus Anomorrhoea
						Osmundaceae gen. indet. (?aff. Palaeosmunda)
				Genus Bathypteris
						Bathypteris rhomboidalis	(S.Kutorga) Eichw.
				Genus Shuichengella
						Shuichengella primitiva	(Z.M.Li) Z.M.Li
	Family Guaireaceae
		Subfamily Guaireoideae
				Genus Guairea
						Guairea carnierii	(J.Schust) R.Herbst
						Guairea braziliensis	(H.N.Andrews) R.Herbst
						Guairea millerii	R.Herbst
				Genus Lunea
						Lunea jonesii	Tidwell
				Genus Zhongmingella
						Zhongmingella plenasioides	(Z.M.Li) Shi-Jun Wang, J.Hilton, Xiao-Yuan He, Seyfullah & L.Shao
		Subfamily Itopsidemoideae
				Genus Itopsidema
						Itopsidema vancleavei	Daugherty
				Genus Donwelliacaulis
						Donwelliacaulis chlouberii	Ash
				Genus Tiania
						Tiania yunnanense	(Bao-Lin Tian & Jiang-Lin Chang ex Shi-Jun Wang, J.Hilton, Galtier, Xiao-Yuan He & L.Shao) Shi-Jun Wang, J.Hilton, Galtier, Xiao-Yuan He & L.Shao
